# Supplementary material for: Assessing the dimensionality of scores derived from the Revised Formal Thought Disorder Self-Report Scale in schizotypy
Source: PLoS One. 2022 Dec 9;17(12):e0278841. doi: 10.1371/journal.pone.0278841 (PMC9733900; doi:10.1371/journal.pone.0278841)
Supplement: S1 Dataset — (TXT) [file pone.0278841.s002.txt]

'ID'	FTD-SS Item Order	FTD-SS Item 1	FTD-SS Item 2	FTD-SS Item 3	FTD-SS Item 4	FTD-SS Item 5	FTD-SS Item 6	FTD-SS Item 7	FTD-SS Item 8	FTD-SS Item 9	FTD-SS Item 10	FTD-SS Item 11	FTD-SS Item 12	FTD-SS Item 13	FTD-SS Item 14	FTD-SS Item 15	FTD-SS Item 16	FTD-SS Item 17	FTD-SS Item 18	FTD-SS Item 19	FTD-SS Item 20	FTD-SS Item 21	FTD-SS Item 22	FTD-SS Item 23	FTD-SS Item 24	FTD-SS Item 25	FTD-SS Item 26	FTD-SS Item 27	FTD-SS Item 28	FTD-SS Item 29	OLIFE Item 1	OLIFE Item 2	OLIFE Item 3	OLIFE Item 4	OLIFE Item 5	OLIFE Item 6	OLIFE Item 7	OLIFE Item 8	OLIFE Item 9	OLIFE Item 10	OLIFE Item 11	OLIFE Item 12	OLIFE Item 13	OLIFE Item 14	OLIFE Item 15	OLIFE Item 16	OLIFE Item 17	OLIFE Item 18	OLIFE Item 19
1	Fixed	2	2	2	2	3	3	1	2	3	3	2	3	3	1	4	3	2	2	3	3	2	2	1	1	4	2	1	1	1	2	2	2	2	2	2	2	2	2	2	2	2	2	2	2	2	2	2	2
2	Fixed	1	1	1	1	1	1	1	1	1	2	1	1	1	1	1	1	1	1	1	2	2	1	1	1	1	1	1	1	1	1	2	2	1	2	2	1	2	2	2	1	2	2	1	2	2	2	2	1
3	Fixed	1	1	2	2	1	1	1	1	2	2	1	1	1	1	1	1	1	1	1	1	2	1	1	1	1	2	1	1	1	2	1	2	1	2	2	1	1	2	2	1	2	2	1	2	2	1	2	1
4	Fixed	1	1	2	2	2	1	1	2	2	3	2	1	1	1	1	1	1	1	1	1	1	1	1	1	1	2	1	1	2	2	2	2	1	2	2	1	1	1	2	1	2	2	1	2	2	1	2	1
5	Fixed	2	1	1	2	1	1	1	1	2	1	1	1	1	1	1	1	1	1	1	2	1	1	1	1	1	1	1	2	2	1	2	2	1	2	2	1	2	2	2	1	2	2	1	2	2	1	2	1
6	Fixed	1	1	3	3	1	3	2	2	3	3	4	2	2	1	2	2	2	2	2	3	1	3	3	3	1	3	1	3	2	1	2	1	1	1	1	1	1	1	2	1	2	1	2	1	1	1	1	1
7	Fixed	1	1	1	1	2	1	1	1	1	1	1	1	1	2	1	1	2	1	1	1	1	1	1	1	1	1	1	1	1	2	1	2	1	1	1	2	1	1	2	2	1	2	2	1	1	1	1	1
8	Fixed	2	2	2	1	2	1	1	1	1	1	1	2	2	3	2	2	2	1	1	1	1	1	2	1	1	2	2	2	2	2	1	2	1	2	2	1	2	2	2	1	2	2	2	2	2	2	2	1
9	Fixed	1	1	2	1	1	2	1	2	2	2	1	2	1	1	2	2	1	2	1	1	1	1	2	1	1	1	1	2	1	1	2	1	1	1	2	1	2	2	2	1	2	2	2	2	2	1	1	1
10	Fixed	2	2	2	1	1	2	1	1	2	1	1	2	1	1	1	2	2	1	1	2	1	1	1	2	1	3	1	2	1	1	1	2	2	2	1	1	1	1	2	2	1	2	1	2	2	1	1	1
11	Fixed	2	2	2	3	1	3	3	2	2	1	1	3	1	3	2	2	2	2	1	1	1	1	2	2	1	2	2	2	1	1	1	1	1	1	2	1	1	2	2	1	1	1	1	2	1	1	1	1
12	Fixed	1	2	2	1	1	2	1	3	3	3	3	3	2	1	2	2	3	2	2	3	2	1	2	2	1	3	2	2	2	1	2	1	1	1	1	1	1	2	1	1	2	2	1	1	1	1	1	1
13	Fixed	2	2	1	2	1	1	2	1	1	1	1	1	2	1	1	1	1	1	1	1	1	2	1	2	1	1	1	1	1	2	2	2	2	2	2	2	2	2	1	1	2	2	1	2	2	1	2	1
14	Fixed	3	3	4	3	3	3	2	2	3	3	4	2	3	2	3	3	1	3	2	2	2	2	3	2	1	3	1	2	2	1	2	1	1	1	2	1	1	2	1	1	1	2	1	2	2	1	1	1
15	Fixed	3	2	2	2	1	2	2	3	3	2	2	3	3	2	2	3	3	3	2	3	2	2	4	4	4	3	2	2	3	2	1	1	1	1	2	1	2	2	2	1	2	2	1	2	2	1	1	1
16	Fixed	2	2	3	2	2	2	2	2	2	3	2	2	1	2	3	3	2	3	2	2	1	2	2	2	2	2	2	2	2	2	2	2	1	2	2	1	1	2	1	1	2	1	2	2	1	1	2	1
17	Fixed	1	1	1	1	2	2	1	3	3	3	1	1	1	1	1	2	1	1	1	1	1	1	1	2	1	2	1	1	1	1	1	2	2	2	2	1	1	1	2	1	2	1	1	1	2	1	2	1
18	Fixed	2	1	1	1	2	1	1	1	1	1	2	2	1	1	1	2	1	2	2	2	2	2	2	1	1	2	1	1	2	1	2	1	1	1	2	1	1	1	1	1	2	1	1	2	2	1	1	1
19	Fixed	2	2	2	1	2	1	1	1	2	1	1	1	1	1	1	1	1	1	1	2	1	1	1	1	1	1	1	1	1	2	2	2	1	2	2	1	2	2	2	1	2	2	1	2	2	2	2	1
20	Fixed	1	2	1	1	1	1	1	1	1	1	1	1	1	1	1	1	2	1	1	1	1	1	2	1	1	1	1	1	1	1	2	2	1	2	2	1	2	1	2	1	2	2	1	2	2	2	2	1
21	Fixed	1	2	1	1	1	1	1	1	1	1	2	2	1	1	2	1	1	2	1	1	2	1	1	1	1	2	1	1	2	1	2	2	1	1	1	1	1	2	2	1	2	1	1	1	2	1	2	1
22	Fixed	1	2	2	1	2	2	1	3	3	3	2	2	1	1	1	2	1	2	1	4	2	2	2	2	3	4	2	2	3	1	2	1	1	2	2	1	1	2	2	1	2	1	1	1	1	1	1	1
23	Fixed	2	3	3	3	3	2	1	3	2	3	4	1	2	3	3	2	1	2	1	3	3	3	2	2	2	4	2	3	2	1	2	2	2	2	1	1	1	2	2	2	2	1	1	1	1	1	2	1
24	Fixed	2	1	2	2	2	3	1	1	2	3	1	1	1	1	1	1	2	1	1	1	1	1	1	2	1	2	1	1	1	1	2	2	2	2	2	1	2	2	1	1	2	1	2	2	2	2	2	1
25	Fixed	2	2	2	2	2	1	1	2	2	2	2	2	1	1	1	1	1	1	1	1	2	2	1	1	1	1	1	1	1	1	2	2	2	2	2	1	1	2	1	2	1	2	2	1	2	2	2	2
26	Fixed	1	2	3	2	2	1	1	2	2	4	3	2	1	1	1	1	1	2	1	3	1	1	1	2	2	2	1	2	1	1	1	2	1	1	1	1	1	1	2	1	2	2	1	2	1	1	1	1
27	Fixed	2	2	2	2	2	2	1	1	2	1	1	2	2	2	2	2	2	1	1	2	1	1	2	1	1	1	2	1	1	2	2	2	1	1	2	1	2	2	2	1	2	2	1	2	2	1	2	1
28	Fixed	3	2	3	2	2	2	2	3	3	3	3	2	2	1	2	2	1	1	1	1	2	1	3	2	1	2	1	1	1	1	2	2	1	1	1	1	2	2	2	1	2	2	1	2	1	1	2	1
29	Fixed	1	1	1	1	1	1	1	2	4	4	2	1	1	1	2	1	1	1	1	1	1	1	1	1	1	2	1	1	2	2	2	2	1	2	2	1	1	2	2	1	2	2	1	2	2	1	2	1
30	Fixed	2	3	2	2	3	1	1	1	1	1	1	2	2	1	1	2	2	1	1	2	2	1	3	2	1	2	1	3	2	1	1	1	1	2	1	2	1	2	2	1	2	2	1	2	1	1	1	1
31	Fixed	2	3	2	2	1	2	2	2	2	4	2	2	2	1	1	1	2	1	2	3	2	2	2	2	2	2	2	2	1	2	2	2	2	1	2	2	2	2	2	2	2	2	2	2	2	2	2	2
32	Fixed	2	2	2	2	2	1	1	1	1	1	1	1	1	1	1	1	1	1	1	1	1	1	2	2	1	1	1	1	1	2	2	2	1	2	2	1	2	2	2	1	2	2	1	2	2	2	2	1
33	Fixed	2	2	2	2	2	2	3	3	3	1	2	3	2	3	3	3	2	2	4	1	1	1	3	2	1	1	2	2	1	1	1	1	1	1	2	2	1	2	2	2	2	2	1	1	2	1	1	1
34	Fixed	4	2	1	1	2	1	2	1	1	1	2	1	1	2	1	1	1	2	1	1	2	1	2	2	1	2	1	2	1	2	2	2	1	2	2	1	2	2	2	2	2	2	1	2	2	2	2	1
35	Fixed	1	1	1	3	2	2	1	2	1	2	2	1	1	1	1	1	1	2	1	3	2	1	1	1	1	1	1	1	1	1	2	2	1	2	2	1	1	1	2	1	1	2	1	2	2	1	2	2
36	Fixed	2	2	2	2	2	1	1	2	3	3	3	3	1	1	1	2	1	1	1	1	2	1	2	2	3	2	1	1	2	1	2	2	1	1	2	1	1	1	2	1	2	1	1	2	1	1	2	1
37	Fixed	2	2	2	1	2	1	1	2	2	3	2	2	1	1	1	1	2	2	1	1	1	1	1	1	2	1	1	1	1	2	2	2	1	2	2	1	2	1	1	1	2	2	2	2	2	2	2	1
38	Fixed	2	3	3	3	3	3	2	3	4	4	3	3	2	3	3	4	2	2	3	2	2	2	3	3	3	4	3	2	4	1	1	1	1	1	2	1	1	2	1	2	1	1	1	1	1	1	1	1
39	Fixed	2	2	2	1	1	2	1	1	1	2	1	2	1	3	2	1	1	1	3	2	1	1	1	1	1	1	1	1	1	1	2	2	1	2	2	1	2	2	1	1	2	2	1	1	2	1	2	2
40	Fixed	2	2	2	2	2	2	1	1	2	3	3	3	2	1	2	2	2	2	1	3	2	2	3	1	1	2	1	1	1	1	2	1	2	1	2	1	1	1	2	2	2	1	2	1	1	1	1	1
41	Fixed	2	2	2	2	2	1	1	1	2	2	1	1	1	1	1	1	1	1	1	1	2	1	2	2	1	1	1	2	2	2	2	2	1	2	2	1	1	2	1	1	2	2	1	1	2	1	2	1
42	Fixed	2	2	2	2	2	2	1	2	2	3	4	1	2	1	2	2	2	1	2	3	2	3	2	2	2	2	1	1	2	1	2	2	2	2	2	1	2	2	2	1	2	1	1	1	2	1	1	1
43	Fixed	1	2	2	1	1	1	2	3	3	4	4	1	1	1	2	1	1	1	1	2	1	2	2	2	1	2	1	2	1	1	2	2	1	2	2	1	1	2	2	2	2	1	1	1	1	1	2	2
44	Fixed	2	2	2	2	2	1	1	1	3	2	1	2	1	1	1	1	2	1	1	2	1	1	2	2	1	1	1	2	1	1	1	2	1	1	2	1	1	2	1	1	2	2	1	1	2	1	2	1
45	Fixed	2	1	1	1	1	1	1	2	1	2	1	1	1	1	1	1	1	1	1	2	1	1	1	1	1	2	1	1	2	1	1	2	1	2	2	1	1	2	2	1	2	2	2	2	2	1	2	1
46	Fixed	1	2	1	1	1	1	1	1	2	2	1	1	1	1	1	1	1	1	1	1	1	1	1	1	1	1	2	1	1	2	1	2	2	2	2	1	1	2	2	1	2	2	2	2	2	1	2	1
47	Fixed	2	1	2	2	1	2	1	2	2	3	3	1	1	1	1	1	1	1	1	2	2	1	1	1	1	2	1	2	2	1	2	2	1	2	2	1	2	2	2	1	2	1	1	1	2	1	2	1
48	Fixed	3	2	2	2	3	2	1	1	1	2	2	1	1	1	1	1	1	2	3	2	3	1	2	2	1	1	2	2	1	2	1	2	1	2	2	2	1	2	2	1	2	2	1	2	2	1	2	2
49	Fixed	2	1	2	1	2	1	1	2	3	3	2	2	1	1	1	1	1	1	1	4	2	2	2	1	1	2	1	1	2	1	2	1	2	1	1	1	1	2	1	1	2	2	1	1	2	1	2	2
50	Fixed	2	1	1	2	1	2	2	2	2	2	1	2	2	1	3	3	2	1	2	2	1	2	2	1	2	2	2	2	2	1	2	1	1	1	1	1	1	1	1	1	1	1	1	1	2	1	1	1
51	Fixed	1	1	1	2	2	1	1	1	1	1	1	1	1	1	1	1	1	1	1	1	1	1	1	1	1	2	1	1	1	2	2	2	1	2	2	1	2	2	2	1	1	2	1	2	2	2	2	1
52	Fixed	1	2	1	1	2	1	1	2	3	2	2	1	1	1	1	1	2	1	1	3	1	1	2	2	1	1	1	1	1	1	2	2	2	2	2	1	2	2	2	1	2	2	1	2	1	1	2	1
53	Fixed	2	2	2	2	2	3	1	2	4	4	2	1	1	1	2	1	1	1	1	3	2	1	1	2	1	3	1	1	3	1	1	2	2	2	2	1	1	1	2	1	2	2	1	1	2	1	2	1
54	Fixed	1	1	1	2	2	1	1	1	2	1	1	1	1	1	1	1	1	1	1	1	1	1	1	1	1	1	1	1	1	1	1	2	1	2	2	1	2	1	1	1	2	2	1	2	2	2	2	2
55	Fixed	3	2	1	3	2	2	1	2	2	1	3	3	3	3	2	2	3	3	2	2	2	2	3	3	3	2	2	3	2	2	1	2	2	2	2	2	2	2	2	2	2	2	2	1	2	2	2	2
56	Fixed	1	2	1	1	1	1	1	1	2	1	1	1	1	1	1	1	2	1	1	1	1	1	1	1	1	1	1	1	1	1	2	2	1	2	2	2	2	2	2	1	2	2	1	1	2	2	2	2
57	Fixed	1	1	1	2	2	1	1	1	2	2	2	1	1	1	1	1	1	1	2	1	2	1	2	2	1	2	1	1	1	2	2	2	2	2	2	1	1	2	1	2	2	2	1	1	2	2	2	1
58	Fixed	2	2	2	2	2	1	2	2	3	3	3	2	1	1	1	3	1	2	1	3	2	2	2	2	2	3	2	2	1	1	1	1	1	1	1	1	1	1	1	2	2	2	2	1	1	1	1	2
59	Fixed	1	2	2	1	1	1	1	2	2	1	2	1	1	1	2	1	2	1	1	3	2	1	1	1	1	1	1	2	1	1	2	2	1	1	2	1	2	2	2	1	2	2	1	2	1	1	2	1
60	Fixed	1	2	1	1	2	1	1	3	4	2	3	2	2	1	2	2	2	1	1	2	1	1	2	2	1	2	1	1	2	1	2	2	2	2	2	1	1	1	2	2	2	2	2	1	2	1	2	1
61	Fixed	2	3	3	3	2	4	4	3	4	4	4	2	4	3	4	2	1	2	2	4	3	2	4	3	2	3	1	2	2	1	1	2	1	2	1	1	1	1	2	1	2	2	1	1	1	2	2	1
62	Fixed	2	2	1	1	2	1	1	2	1	1	2	3	4	1	1	1	1	1	1	2	2	1	3	1	1	2	3	3	4	1	1	1	2	2	2	1	1	2	2	2	1	2	1	1	1	1	1	2
63	Fixed	1	1	1	1	2	1	1	1	2	1	2	2	1	2	1	1	2	1	1	1	2	1	2	2	1	1	1	2	2	2	2	2	1	1	2	1	1	2	1	1	2	2	2	2	2	1	2	1
64	Fixed	1	2	2	1	1	1	3	1	3	1	1	3	2	3	3	2	1	1	1	1	1	2	2	2	1	1	1	1	3	2	1	1	1	1	1	1	2	1	1	2	1	1	1	2	2	1	1	1
65	Fixed	1	1	1	1	1	1	1	1	2	2	1	1	1	1	1	1	1	1	1	2	1	2	1	1	1	2	1	1	2	2	2	2	1	2	2	2	2	2	2	2	2	2	2	2	2	2	2	1
66	Fixed	2	2	1	1	2	1	1	1	3	3	3	2	1	1	1	1	1	1	1	1	2	1	1	1	2	2	1	1	1	1	2	2	1	2	2	1	1	2	2	2	2	2	2	1	2	1	2	2
67	Fixed	2	2	2	2	1	2	1	1	1	3	3	3	2	2	3	3	2	1	1	4	1	2	1	1	1	1	1	1	1	1	1	2	1	2	1	1	2	2	1	1	2	2	2	2	2	1	2	1
68	Fixed	2	1	1	1	2	2	1	1	1	1	1	1	1	1	1	1	1	1	1	1	1	1	1	1	1	1	1	1	1	2	2	2	1	2	2	1	2	2	2	1	1	2	2	1	2	1	2	1
69	Fixed	1	1	1	1	1	1	1	1	2	1	2	1	1	1	1	1	1	1	1	1	1	1	1	1	1	1	1	1	1	2	2	2	2	2	2	1	2	2	2	1	1	2	1	1	2	2	2	1
70	Fixed	2	2	2	2	2	1	1	2	3	3	2	1	1	1	1	1	1	1	1	3	1	1	2	2	1	2	1	2	1	2	2	2	1	1	2	1	2	2	2	1	2	2	1	2	2	2	2	2
71	Fixed	2	2	2	2	2	2	1	2	2	3	2	1	1	1	1	1	1	1	1	1	2	1	2	1	1	2	1	2	1	1	1	2	1	2	2	1	1	2	1	1	2	2	1	1	1	1	2	1
72	Fixed	2	1	1	2	2	2	1	2	3	3	4	2	2	1	1	1	2	2	1	2	2	1	1	3	1	2	1	2	2	1	2	1	2	2	2	1	1	1	1	1	2	1	1	1	2	1	2	1
73	Fixed	1	1	1	1	1	1	1	1	1	1	1	1	1	1	1	1	1	1	1	2	1	1	1	1	1	1	1	1	2	2	2	2	1	2	2	2	2	2	2	2	2	2	1	2	2	2	2	1
74	Fixed	1	1	1	1	1	1	1	2	1	2	2	2	1	2	2	2	1	1	1	2	1	1	1	1	2	2	1	1	2	2	2	2	1	2	2	1	2	2	2	2	1	2	2	2	2	2	2	2
75	Fixed	2	2	2	1	1	2	1	2	2	1	2	1	1	1	1	1	2	1	1	1	1	1	1	1	1	1	1	1	1	1	1	2	1	2	2	1	2	2	2	1	2	2	2	2	2	2	2	1
76	Fixed	1	2	1	2	2	1	1	1	1	2	2	2	1	1	1	2	2	1	2	3	2	1	2	2	2	2	1	2	1	1	1	2	2	2	2	1	2	2	1	2	2	2	2	2	2	1	2	1
77	Fixed	3	2	2	2	2	2	3	1	1	1	2	3	2	2	2	4	2	2	1	2	2	2	2	2	1	2	2	2	3	1	1	2	1	1	1	1	2	2	2	1	2	2	1	1	2	1	2	1
78	Fixed	4	3	2	3	3	3	4	2	2	3	1	2	3	4	3	3	4	4	3	2	2	2	3	4	4	3	3	4	2	1	2	2	1	1	2	2	1	1	1	2	2	1	2	2	2	1	1	2
79	Fixed	1	1	1	1	1	1	3	1	4	1	1	1	1	1	2	1	1	1	1	1	2	2	2	3	1	2	1	1	1	2	2	2	2	2	2	2	1	1	2	2	2	2	1	1	1	2	2	1
80	Fixed	1	1	1	1	1	2	1	1	3	3	2	1	1	1	1	2	2	1	1	1	1	1	1	1	1	3	1	1	1	1	2	1	1	2	2	1	1	2	2	1	1	2	1	1	2	2	2	1
81	Fixed	1	2	2	1	2	1	1	2	2	2	1	1	1	1	2	3	1	2	1	1	2	1	1	2	1	2	1	1	1	1	2	2	1	2	1	1	2	1	2	1	2	1	1	2	2	1	2	1
82	Fixed	2	2	2	2	3	2	4	2	3	2	2	2	2	1	1	2	2	1	1	2	2	2	2	1	2	3	2	2	1	1	2	2	1	1	2	1	1	2	2	1	1	2	1	1	1	1	1	1
83	Fixed	2	2	2	2	2	2	1	1	2	2	1	1	1	1	1	1	1	1	1	1	1	1	1	1	1	2	1	1	2	1	2	2	1	2	2	1	1	2	2	1	2	2	1	1	2	1	2	1
84	Fixed	3	3	3	3	3	2	3	4	3	3	3	3	2	3	3	3	2	1	3	3	3	3	2	3	2	4	2	2	3	2	1	1	2	2	1	2	1	1	2	2	1	1	1	1	2	1	1	2
85	Fixed	2	2	2	2	2	1	1	1	1	2	3	1	1	1	1	1	1	2	3	1	2	1	3	2	1	3	1	3	1	2	1	2	1	2	2	1	2	2	2	2	2	1	2	2	2	1	2	1
86	Fixed	2	2	2	1	2	2	1	2	2	2	3	3	3	1	1	1	1	2	1	1	2	1	2	1	2	2	2	2	2	1	1	1	1	1	1	1	2	2	2	1	1	2	2	1	2	1	1	1
87	Fixed	2	1	2	1	1	1	1	2	2	1	1	2	2	1	1	1	2	2	1	1	1	1	2	2	1	1	1	2	1	2	2	2	1	2	2	1	2	1	2	2	2	2	1	2	2	1	2	2
88	Fixed	2	1	2	2	2	2	2	2	3	3	1	2	1	1	1	2	2	1	1	1	1	1	1	2	1	1	1	2	1	1	1	2	1	2	2	1	1	2	2	1	2	2	1	2	2	1	2	1
89	Fixed	1	1	1	2	2	1	1	2	2	2	2	1	1	1	2	1	1	1	1	1	1	1	1	1	1	1	1	1	1	2	2	2	1	2	2	1	2	2	2	1	1	2	1	2	2	2	2	1
90	Fixed	2	2	3	2	1	1	3	2	1	1	3	1	1	1	1	3	2	1	1	3	1	1	2	1	1	3	1	2	1	1	2	1	1	1	2	1	1	2	2	1	2	2	1	1	1	1	1	1
91	Fixed	1	2	2	2	2	1	2	1	3	3	2	1	3	1	1	1	1	1	1	2	1	1	1	1	2	1	1	1	1	2	2	2	1	2	2	1	2	2	2	1	2	2	1	2	2	1	2	1
92	Fixed	2	2	1	1	1	1	1	1	1	1	1	3	2	1	1	1	1	1	1	1	1	1	2	2	2	2	3	2	1	2	1	2	1	2	1	2	1	2	2	2	2	2	1	2	1	1	2	2
93	Fixed	2	1	1	1	3	1	1	2	2	2	1	1	2	1	1	1	1	1	1	2	1	2	1	1	1	1	1	1	2	1	2	2	2	2	2	1	2	1	1	1	2	2	1	1	2	1	2	1
94	Fixed	2	1	2	2	2	1	1	1	2	2	1	1	1	3	2	1	2	1	1	3	2	1	1	1	1	1	1	1	1	1	1	2	1	1	1	1	1	2	1	1	2	2	1	1	1	1	1	2
95	Fixed	2	2	2	1	1	2	1	2	2	1	1	1	2	1	1	1	1	1	1	2	1	1	1	1	1	2	1	1	1	1	2	2	2	2	2	1	1	2	2	1	2	2	1	1	2	1	2	2
96	Fixed	1	1	2	2	2	1	2	1	1	1	2	2	1	1	1	2	1	1	1	2	1	1	2	1	1	1	2	2	1	1	2	2	1	2	2	1	2	2	2	1	2	1	1	2	2	1	1	1
97	Fixed	2	4	2	4	2	3	1	1	2	2	1	2	1	1	1	1	1	2	3	2	3	4	4	3	4	2	1	2	3	1	2	1	1	1	1	2	2	1	1	2	1	1	2	1	2	1	1	2
98	Fixed	1	1	1	1	2	1	1	3	2	3	2	1	1	1	1	1	1	1	1	1	1	1	1	1	1	2	1	1	2	2	2	2	2	2	2	1	2	2	2	1	2	2	2	1	2	2	2	1
99	Fixed	2	1	1	2	2	1	1	2	2	1	2	2	1	1	1	2	2	1	1	2	2	1	1	1	1	1	1	1	1	2	2	2	1	2	1	2	1	1	1	1	2	2	2	1	2	1	2	1
100	Fixed	2	2	2	1	2	2	1	2	2	3	3	2	1	1	1	1	2	1	1	2	2	1	2	2	1	2	1	1	1	2	2	2	1	2	2	1	2	2	2	1	2	2	1	2	1	2	2	1
101	Fixed	2	2	2	1	1	2	1	2	3	1	1	1	1	1	1	1	1	2	1	1	1	2	2	1	1	2	1	1	1	1	1	1	1	2	2	1	2	2	2	1	2	2	2	2	1	1	2	1
102	Fixed	2	2	2	2	2	2	1	2	2	2	3	3	1	1	1	2	1	1	1	3	2	1	1	1	1	1	1	1	1	1	2	1	1	1	2	1	1	1	2	1	1	1	2	1	2	1	1	1
103	Fixed	3	2	3	2	3	2	1	2	2	3	3	1	2	1	1	1	1	2	1	1	2	2	2	1	1	1	1	1	2	1	2	2	1	1	1	1	2	2	2	1	2	2	1	1	2	1	2	1
104	Fixed	2	2	2	2	2	2	1	1	4	2	4	3	3	2	3	2	2	2	1	2	3	2	3	3	1	4	2	2	3	1	2	1	1	2	1	1	1	1	2	2	2	1	1	1	1	1	2	1
105	Fixed	3	3	3	3	4	4	2	2	2	3	3	4	2	2	2	1	2	3	1	3	2	2	3	1	1	3	2	2	3	1	1	1	1	2	2	1	1	2	2	1	2	2	1	2	1	1	2	1
106	Fixed	1	1	1	1	1	1	1	1	1	1	1	1	1	1	1	1	2	1	1	1	1	1	1	1	1	1	1	1	1	2	2	2	1	2	2	2	2	2	2	1	2	2	1	2	2	1	2	1
107	Fixed	2	2	2	1	1	1	1	3	2	2	3	1	2	1	1	2	1	2	3	2	1	2	1	2	1	1	1	2	1	1	2	2	2	2	2	1	1	1	2	2	2	1	1	1	2	1	2	1
108	Fixed	1	1	1	1	1	1	1	1	1	1	1	1	1	1	1	1	2	1	1	1	1	1	2	1	1	1	1	1	1	2	2	2	1	2	2	1	2	1	2	2	2	2	2	2	2	2	2	1
109	Fixed	1	2	1	1	2	1	1	2	2	2	2	2	1	1	1	1	2	2	1	1	1	1	2	2	1	2	1	2	1	1	2	2	1	2	2	1	1	2	2	1	2	2	1	2	2	1	2	1
110	Fixed	2	2	1	2	2	2	2	2	2	2	2	1	1	1	2	2	2	1	1	2	2	1	2	2	1	2	1	1	1	1	1	2	1	2	2	1	1	1	2	1	2	2	1	1	2	1	2	1
111	Fixed	1	2	1	1	1	2	2	2	2	1	1	2	1	2	1	2	2	1	1	2	1	1	2	2	2	1	2	1	2	1	1	1	1	2	2	2	1	2	1	2	1	1	1	2	2	2	1	1
112	Fixed	3	3	2	2	1	1	1	1	2	1	1	1	1	1	1	1	2	1	1	1	1	1	2	2	1	2	1	2	2	2	1	2	2	2	2	1	1	2	2	2	2	2	1	1	1	1	2	1
113	Fixed	1	2	1	1	2	1	2	1	2	2	1	1	1	1	1	1	1	2	1	1	1	1	1	1	1	1	1	1	1	1	2	2	1	2	2	1	2	2	2	1	2	2	1	2	2	2	2	1
114	Fixed	1	1	1	1	1	1	1	1	1	1	1	1	1	1	1	1	1	1	1	1	1	2	1	1	1	1	1	1	1	1	2	2	1	2	2	1	2	1	1	2	2	2	1	1	2	2	2	1
115	Fixed	1	1	2	1	1	2	1	1	1	1	1	2	1	1	1	1	1	1	1	1	1	1	2	1	2	1	1	2	1	2	2	2	1	1	2	2	2	2	2	1	2	2	2	2	2	2	2	1
116	Fixed	2	2	2	2	2	2	1	3	4	3	4	2	1	1	1	1	1	1	1	2	2	1	2	1	2	3	1	2	1	1	1	2	2	2	1	1	2	2	2	1	2	2	1	1	2	1	2	1
117	Fixed	2	1	1	2	1	1	1	1	1	1	1	1	1	1	1	2	1	2	1	1	1	1	1	1	1	2	1	1	1	1	2	2	1	1	2	1	1	2	2	2	2	1	2	1	2	1	2	1
118	Fixed	2	2	2	2	2	2	1	2	3	3	3	3	2	1	1	1	1	1	1	2	2	2	2	2	2	2	1	1	2	1	2	2	1	1	1	1	1	1	2	1	2	1	1	1	1	1	1	2
119	Fixed	1	2	1	1	2	1	1	1	2	3	3	3	4	1	2	1	2	1	3	1	2	1	1	1	1	1	1	1	1	1	2	1	1	1	2	1	2	1	2	2	2	2	1	1	1	1	1	1
120	Fixed	1	2	2	2	2	1	1	1	1	1	1	2	1	2	1	2	1	2	1	1	2	1	2	2	1	2	1	2	2	2	1	1	1	1	1	1	2	2	2	1	1	1	1	1	1	1	1	1
121	Fixed	1	2	1	2	1	1	1	1	1	1	1	1	1	1	1	1	1	1	1	2	1	1	2	1	1	2	1	1	1	1	2	2	1	2	2	1	2	2	2	1	2	2	1	2	2	1	2	1
122	Fixed	1	1	1	1	2	1	2	1	3	2	1	1	1	1	1	1	1	1	1	1	1	1	1	1	1	2	1	1	1	1	2	2	2	2	2	1	1	1	2	1	2	2	1	2	1	1	2	1
123	Fixed	2	2	2	2	2	3	1	1	2	2	3	2	1	1	1	1	1	1	1	1	1	1	2	1	1	1	1	1	1	1	1	2	1	2	2	1	2	1	2	2	2	2	1	2	2	1	2	1
124	Fixed	1	2	1	1	1	2	1	3	2	3	1	1	1	1	1	1	2	1	1	2	1	1	2	1	1	2	1	2	2	1	2	2	2	1	2	1	1	2	1	2	2	2	2	1	2	1	2	1
125	Fixed	1	1	2	2	2	2	1	2	2	3	3	2	2	2	2	2	1	2	1	1	1	1	2	2	2	2	2	2	2	1	2	1	1	1	2	1	1	1	1	1	2	1	1	1	2	2	2	1
126	Fixed	2	2	3	1	2	1	1	2	3	2	1	3	1	1	1	1	1	1	2	1	1	1	4	3	1	2	1	2	4	1	1	1	1	2	2	1	1	2	1	2	2	2	2	2	2	2	2	1
127	Fixed	1	2	2	2	1	1	1	2	3	3	1	1	1	1	1	2	1	1	1	2	2	2	1	1	1	1	1	1	2	1	2	2	2	2	2	1	1	1	1	2	2	2	2	1	2	1	2	1
128	Fixed	2	3	2	1	1	1	1	1	1	1	1	1	1	1	1	1	2	2	1	1	1	1	1	1	1	1	1	2	1	1	2	2	1	2	2	1	2	2	1	1	1	2	1	2	2	1	2	1
129	Fixed	1	1	1	1	1	1	1	1	1	1	1	1	1	1	1	1	1	1	1	1	1	1	1	1	1	1	1	1	1	2	2	2	1	2	2	1	2	2	2	2	2	2	2	1	2	2	2	1
130	Fixed	1	1	2	3	3	3	1	3	2	3	2	1	2	1	3	1	1	2	1	2	2	3	1	2	1	3	1	1	2	1	2	2	1	2	2	1	1	1	2	2	2	2	1	2	2	1	2	1
131	Fixed	1	1	1	1	1	1	2	1	1	1	2	1	1	2	1	1	2	1	1	1	1	1	1	1	1	1	1	1	1	2	1	2	2	2	2	1	2	1	2	1	2	2	2	2	2	2	2	1
132	Fixed	3	3	2	2	2	2	4	2	2	1	2	3	3	3	2	2	1	3	3	1	2	1	1	1	2	1	2	2	1	1	2	2	1	1	1	2	2	2	2	1	1	1	1	1	2	1	2	2
133	Fixed	2	1	2	2	3	1	1	2	1	2	2	1	2	1	2	1	1	1	2	1	2	1	3	2	1	2	2	2	1	1	1	2	1	2	2	2	1	2	2	2	2	2	2	1	2	1	2	2
134	Fixed	2	2	2	2	2	1	1	1	2	1	2	3	3	1	1	2	2	2	1	1	2	2	1	2	1	2	2	2	1	1	2	2	1	2	2	1	1	2	2	1	2	2	1	2	2	1	2	1
135	Fixed	1	3	2	2	1	2	1	1	2	2	2	1	1	1	1	1	2	1	1	1	1	1	2	1	1	2	1	1	1	2	1	2	2	1	1	1	1	2	2	1	1	2	1	1	1	1	1	1
136	Fixed	1	1	2	2	2	1	2	2	2	3	2	3	1	1	1	1	1	1	1	1	1	1	1	1	1	2	1	1	1	1	2	2	1	2	2	1	2	2	2	1	2	2	1	1	2	1	2	1
137	Fixed	3	2	2	2	2	2	1	3	2	3	1	1	1	1	1	1	2	2	2	3	3	1	2	2	1	2	1	1	2	2	2	1	2	2	2	1	2	1	2	1	2	1	1	2	2	2	2	2
138	Fixed	2	2	2	2	2	3	1	3	4	3	3	1	1	1	2	2	1	1	1	4	2	2	1	1	1	2	3	2	2	2	2	2	1	2	2	1	1	2	2	2	2	2	1	1	1	1	2	1
139	Fixed	2	2	2	2	2	2	1	2	2	1	2	1	1	1	1	1	1	1	1	1	1	1	1	1	1	2	1	2	2	1	1	2	1	2	2	1	2	1	2	1	2	1	2	2	2	1	2	1
140	Fixed	1	1	1	2	2	1	1	2	2	2	3	2	1	1	1	1	2	3	2	2	2	1	1	1	1	2	1	1	2	1	2	2	1	1	2	1	1	2	1	1	2	2	2	2	2	1	2	1
141	Fixed	2	2	2	3	1	2	1	3	2	3	2	2	1	1	2	2	2	1	1	2	2	1	3	2	1	2	1	1	2	1	1	1	1	2	2	1	1	1	2	1	1	1	1	1	1	1	1	1
142	Fixed	1	2	1	2	1	1	1	3	3	2	3	1	1	1	1	1	2	1	1	1	1	1	1	1	1	2	1	1	1	2	2	2	1	2	2	1	2	2	2	1	2	2	1	2	2	2	2	1
143	Fixed	1	1	2	1	1	2	1	1	1	1	2	1	1	2	1	1	1	1	1	2	1	1	1	1	1	1	1	1	1	2	2	2	2	1	2	2	1	2	2	1	2	2	2	2	2	1	2	1
144	Fixed	2	1	1	1	2	1	1	1	1	1	1	1	1	1	1	1	1	1	1	2	2	1	1	2	1	1	1	1	1	2	2	2	1	2	2	1	2	2	1	1	2	2	2	2	2	2	2	1
145	Fixed	2	2	2	2	1	2	2	2	3	3	3	4	3	2	3	2	2	2	2	3	1	2	3	3	1	3	2	3	3	1	2	2	1	1	1	1	1	2	2	1	1	2	1	1	2	1	1	2
146	Fixed	2	4	3	3	2	2	3	4	4	2	2	3	3	3	4	2	3	4	3	2	3	4	3	2	2	4	3	4	3	1	1	2	1	1	2	1	2	1	1	1	2	2	2	1	1	1	2	2
147	Fixed	1	1	1	1	1	1	1	2	2	1	1	1	1	1	1	1	1	1	1	1	1	1	1	1	1	1	1	1	1	2	2	2	1	2	2	1	2	2	2	2	2	2	2	2	2	2	2	2
148	Fixed	1	1	1	1	1	1	1	2	2	2	1	2	1	2	1	2	2	2	2	1	2	2	2	1	1	2	2	1	1	2	1	2	1	2	2	1	1	2	1	1	2	2	1	2	2	2	2	1
149	Fixed	1	1	1	2	1	1	1	2	1	1	2	1	1	1	1	1	1	1	1	2	1	1	1	2	1	1	1	1	1	1	2	2	1	1	2	1	2	1	2	1	2	2	2	2	1	2	2	1
150	Fixed	1	1	2	2	1	1	1	1	1	1	1	1	1	2	1	1	1	1	1	1	1	1	1	1	1	1	1	1	1
151	Fixed	2	2	2	2	2	1	1	1	2	2	1	2	2	1	2	2	2	1	2	1	2	2	2	1	2	2	1	1	2
152	Fixed	1	1	1	1	1	1	1	1	1	1	1	1	1	1	1	1	2	1	1	2	1	1	1	1	1	1	1	1	1
153	Fixed	2	2	1	2	2	1	1	2	2	2	2	3	3	1	1	2	2	2	3	3	3	2	2	1	1	2	1	2	1	1	2	2	1	2	2	1	1	1	2	1	2	2	1	2	1	1	2	1
154	Fixed	2	2	2	2	1	1	1	2	3	1	1	2	2	1	3	2	2	2	1	2	2	1	2	1	1	1	1	1	1	1	2	2	1	2	1	1	1	2	2	1	2	2	1	2	1	1	2	1
155	Fixed	1	1	1	1	2	1	1	2	2	1	1	2	1	1	1	2	2	1	1	1	1	1	1	1	1	1	1	1	1	2	2	2	1	2	2	1	2	1	1	1	1	2	2	1	2	2	2	1
156	Fixed	2	2	1	3	2	2	1	3	2	1	1	1	1	2	1	2	1	1	2	3	1	1	1	1	1	2	1	2	1	1	2	2	1	2	1	1	1	1	1	1	2	2	1	1	2	1	2	1
157	Fixed	1	1	2	1	2	2	1	2	2	2	1	2	1	1	1	2	1	2	2	2	2	1	3	3	2	3	1	1	2	1	1	2	1	2	2	1	1	2	2	1	2	1	1	1	1	1	2	1
158	Fixed	3	2	1	3	2	1	1	1	1	3	1	3	4	1	2	2	3	2	3	1	1	1	3	4	2	2	1	3	1	1	2	1	2	1	1	1	1	2	2	1	2	2	1	1	2	2	2	1
159	Fixed	1	1	1	2	2	1	1	1	2	2	1	1	1	1	1	1	1	1	1	1	1	1	2	2	1	1	1	1	1	1	1	1	1	1	1	1	2	2	2	1	1	1	1	1	2	1	1	2
160	Fixed	2	2	2	1	1	1	1	1	2	1	1	1	1	1	1	1	1	1	1	1	1	1	1	1	1	1	1	1	1	2	1	2	1	2	1	2	2	1	2	2	2	2	1	2	1	2	2	1
161	Fixed	1	2	1	1	1	2	1	2	3	2	1	1	1	1	1	1	1	1	1	2	2	1	1	1	1	1	1	1	2	2	2	1	1	2	2	1	1	2	2	1	2	2	1	2	1	1	2	1
162	Fixed	1	1	2	2	2	2	1	3	3	3	1	2	1	2	3	1	1	2	2	3	1	1	2	3	1	2	2	1	3	1	1	2	1	1	1	2	1	2	2	1	2	1	1	2	1	1	1	1
163	Fixed	2	2	1	1	1	1	1	2	1	1	1	2	2	2	1	1	2	1	1	2	2	1	1	1	1	1	2	2	1	1	2	2	1	2	2	1	1	2	2	2	1	2	1	2	1	2	2	1
164	Fixed	1	1	1	2	1	1	1	1	3	1	4	3	1	1	2	1	2	2	1	3	1	1	2	1	1	1	1	2	1	2	2	1	1	1	1	1	2	2	2	2	2	2	1	2	1	2	1	1
165	Fixed	1	1	2	1	1	2	1	1	3	1	2	1	1	1	1	1	1	2	1	1	1	1	2	1	1	1	1	1	1	1	2	2	2	1	2	1	1	2	2	1	2	2	1	2	2	1	2	1
166	Fixed	2	2	2	1	1	1	1	1	2	1	1	3	1	1	1	1	1	1	1	1	1	1	2	1	1	1	1	2	1	1	1	2	1	2	1	1	2	2	2	1	2	2	1	2	2	1	2	2
167	Fixed	1	1	1	1	2	1	1	1	2	1	1	1	1	1	1	1	1	1	1	1	1	1	1	1	1	1	1	1	1	1	2	2	1	2	2	1	2	2	1	1	2	2	1	1	2	1	2	1
168	Fixed	2	2	2	3	2	3	2	2	2	1	2	2	2	1	2	2	3	2	2	2	2	1	2	2	2	1	2	2	3	1	2	2	2	1	2	1	1	2	2	1	2	1	1	1	1	1	1	1
169	Fixed	2	2	1	1	2	1	1	2	2	2	1	1	1	1	1	1	1	2	1	1	2	1	1	2	1	2	1	2	1	1	1	2	1	1	2	1	1	2	2	1	2	2	2	2	1	1	2	1
170	Fixed	1	1	1	1	1	1	1	1	3	2	1	1	1	1	1	1	2	1	1	1	2	1	1	1	1	2	1	1	1	2	1	2	2	1	2	1	1	1	1	1	2	2	1	1	1	1	1	1
171	Fixed	2	1	2	2	2	2	2	2	2	3	1	2	2	1	2	2	1	2	2	2	2	2	1	2	3	3	3	2	2	1	1	2	1	1	2	1	1	2	2	2	2	2	1	1	2	1	1	1
172	Fixed	3	1	2	3	2	1	2	4	2	1	2	1	2	4	3	4	2	4	4	3	4	1	3	4	3	2	4	4	1	1	2	1	1	1	2	1	1	1	1	1	2	2	1	1	2	1	1	1
173	Fixed	2	2	2	2	2	1	1	1	2	1	2	2	2	1	1	1	2	1	1	1	2	1	2	1	2	1	1	2	2	1	1	1	1	2	1	1	1	2	2	1	1	1	1	1	2	1	2	1
174	Fixed	1	1	1	2	1	1	1	1	2	1	1	1	1	1	1	1	1	1	1	1	1	1	1	1	1	1	1	1	1	2	1	2	1	2	2	1	2	2	2	1	2	2	1	2	2	2	2	1
175	Fixed	3	2	2	3	3	2	2	3	1	2	3	4	1	3	2	2	2	3	2	1	2	2	3	2	3	3	2	2	1	2	1	1	2	1	1	2	1	1	2	1	2	1	1	2	2	1	1	1
176	Fixed	2	1	2	1	2	1	1	2	3	2	2	1	1	1	2	2	3	1	1	1	1	2	2	2	1	1	1	2	1	1	2	2	1	2	2	1	2	1	1	1	2	1	1	1	1	1	2	1
177	Fixed	2	2	3	2	2	2	1	2	2	2	2	2	1	1	1	1	1	1	1	1	2	1	3	2	2	3	2	2	2	1	1	2	1	1	2	1	1	2	1	1	1	2	1	2	2	1	1	1
178	Fixed	2	2	2	3	3	1	2	3	3	3	1	3	2	1	1	2	2	2	2	2	3	3	2	2	2	2	1	1	1	1	1	2	2	1	2	1	1	2	1	1	2	1	1	1	2	1	1	1
179	Fixed	2	1	2	2	2	1	1	2	3	2	2	2	1	1	2	1	2	2	1	2	2	1	2	2	1	2	1	2	3	2	2	2	1	2	2	1	2	2	2	1	2	2	1	2	2	1	2	1
180	Fixed	2	2	2	1	1	1	1	1	3	2	2	2	1	1	1	1	1	2	1	1	1	1	1	2	2	1	2	2	1	1	2	2	1	1	2	1	2	2	1	1	2	2	1	1	2	1	1	1
181	Fixed	2	2	2	2	2	1	1	1	1	1	1	1	1	1	1	1	1	1	1	1	2	1	1	1	1	2	1	1	1	2	2	2	2	1	2	2	2	2	2	1	2	2	2	2	2	2	2	1
182	Fixed	1	1	1	2	1	2	1	1	2	2	4	3	1	1	1	1	1	2	2	1	3	1	1	1	1	2	1	1	1	1	2	2	2	1	1	1	1	2	1	1	2	2	1	1	1	1	2	1
183	Fixed	1	2	2	1	1	2	1	2	3	2	1	1	1	2	1	1	2	1	1	1	1	1	1	1	1	1	1	1	1	2	1	1	1	2	2	1	1	2	1	1	2	2	1	2	2	2	2	2
184	Fixed	2	2	2	2	2	2	1	3	2	3	1	3	1	3	1	1	3	2	1	2	2	1	2	1	1	2	1	1	1	2	2	2	1	2	1	1	2	2	2	2	2	1	1	1	2	1	1	1
185	Fixed	1	2	1	1	1	1	1	1	1	2	1	1	1	1	1	1	1	1	1	1	1	1	1	1	1	1	1	1	1	2	1	2	1	2	2	1	2	2	2	1	2	2	1	2	2	1	2	1
186	Fixed	1	1	1	1	1	1	1	1	1	1	2	1	1	1	1	1	1	1	1	1	1	1	1	1	1	1	1	1	2	2	2	2	1	2	2	1	2	2	2	1	2	2	2	2	2	2	2	2
187	Fixed	1	2	2	2	1	1	2	2	2	2	1	3	1	2	2	4	2	2	1	3	1	1	1	2	1	2	1	2	2	1	2	1	2	2	2	1	2	1	2	1	1	1	1	1	1	1	1	1
188	Fixed	3	3	2	3	2	2	1	2	4	2	1	1	1	1	1	1	1	2	1	2	3	2	1	1	3	2	1	2	1	1	1	2	2	1	2	1	1	2	2	1	2	1	1	1	1	1	1	2
189	Fixed	1	1	2	1	2	1	1	1	2	2	1	1	2	1	1	1	1	1	1	1	1	1	2	2	1	1	1	1	2	2	1	2	2	2	2	1	2	2	2	1	2	2	2	2	2	2	2	1
190	Fixed	2	3	3	3	2	2	1	2	2	2	2	2	2	1	1	1	1	2	1	3	3	2	1	1	1	1	1	1	1	1	2	2	2	1	2	1	1	2	1	1	2	2	2	2	2	1	1	1
191	Fixed	2	2	2	2	2	2	2	2	2	2	1	2	1	1	1	1	2	2	1	2	2	2	2	2	1	2	1	2	2	1	1	2	1	2	2	2	2	2	2	1	2	2	1	2	2	1	2	1
192	Fixed	2	1	2	2	1	2	2	3	2	2	2	2	2	3	2	2	3	2	2	1	2	2	1	1	2	1	2	2	2	1	2	2	2	2	1	1	2	1	2	1	2	1	1	2	1	1	1	1
193	Fixed	2	1	3	1	1	1	1	2	1	1	2	2	1	1	1	1	1	1	1	1	2	1	1	2	1	2	2	1	1	2	1	2	1	2	1	1	1	2	1	1	2	1	1	2	1	1	2	1
194	Fixed	2	1	2	1	2	1	2	1	2	1	1	2	2	2	2	1	2	1	2	1	2	2	2	2	3	2	3	3	2	1	2	2	2	1	1	1	2	2	1	2	1	1	1	1	2	2	2	1
195	Fixed	1	1	2	1	2	1	1	2	1	2	1	1	1	1	1	1	2	1	1	1	2	1	1	1	1	2	1	2	1	2	2	2	2	2	2	1	2	1	2	1	2	2	1	2	2	2	2	1
196	Fixed	2	2	2	2	1	2	1	2	2	1	2	2	1	1	1	1	1	1	1	2	2	2	3	1	1	2	1	2	2	1	1	1	1	1	1	1	1	2	2	1	2	2	1	1	2	1	1	2
197	Fixed	2	2	1	2	3	1	1	2	2	2	4	2	1	1	1	2	1	1	1	2	3	2	1	2	2	2	1	1	2	1	1	2	2	1	2	1	1	2	1	1	2	2	1	1	2	1	2	1
198	Fixed	2	1	1	2	2	3	3	2	4	1	4	3	3	3	3	3	3	3	3	2	2	2	3	1	2	2	2	3	2	1	2	2	1	1	1	1	1	2	1	2	2	2	1	1	2	1	2	1
199	Fixed	1	2	1	1	1	1	1	1	2	1	2	1	2	1	1	1	2	1	1	1	1	1	1	2	1	1	1	1	1	1	2	2	1	1	1	2	2	2	2	1	1	2	1	2	2	2	2	2
200	Fixed	2	2	3	4	4	4	4	4	4	3	4	2	1	1	1	4	3	4	1	1	4	2	4	4	4	4	2	4	1	1	2	2	1	1	1	1	1	2	2	2	2	2	2	1	2	1	1	1
201	Fixed	1	1	1	1	1	1	1	1	2	1	1	1	1	1	1	1	1	1	1	1	1	1	1	1	1	1	1	1	1	2	2	2	1	2	2	2	2	2	2	1	2	2	1	2	2	2	2	2
202	Fixed	2	2	1	2	2	2	1	2	1	1	1	2	2	1	2	1	3	2	1	1	1	1	2	2	1	1	1	1	1	1	2	1	1	1	1	1	1	1	2	1	2	1	1	1	1	1	1	1
203	Fixed	2	1	2	2	2	1	1	2	2	3	3	2	2	2	1	2	1	2	2	2	2	3	1	1	1	2	2	2	1	1	2	2	1	1	1	1	2	2	2	1	2	2	1	1	1	1	1	1
204	Fixed	1	1	1	2	2	1	1	1	1	2	1	1	1	1	1	1	1	1	1	2	3	1	2	1	1	1	1	1	1	2	2	2	1	2	1	1	2	1	1	1	2	2	1	2	2	1	1	1
205	Fixed	2	2	1	3	3	1	1	2	2	1	2	2	1	1	1	1	1	1	1	1	2	1	1	2	1	2	1	1	1	1	1	2	1	1	2	1	2	1	1	1	2	2	1	1	2	1	1	2
206	Fixed	1	1	1	1	1	1	1	1	1	1	1	1	1	1	1	1	1	1	1	1	1	1	1	1	1	1	1	1	1	2	2	2	2	2	2	2	2	2	2	2	2	2	2	2	2	2	2	2
207	Fixed	2	2	3	1	1	3	1	2	2	2	1	2	1	1	1	2	3	1	2	2	2	1	2	3	1	3	2	3	1	1	1	2	1	2	2	1	2	1	1	1	2	2	1	1	2	1	2	1
208	Fixed	2	1	2	1	2	1	1	2	2	2	3	3	1	1	2	2	2	2	2	1	2	2	2	1	2	3	3	3	2	1	2	2	1	2	2	1	1	1	2	1	2	2	1	1	1	1	2	1
209	Fixed	2	2	1	1	1	1	1	1	2	1	1	2	3	1	1	1	1	1	1	2	1	1	2	1	1	2	1	2	1	1	2	2	1	1	2	1	2	2	2	1	1	2	2	2	2	1	2	1
210	Fixed	1	2	1	1	2	3	2	2	3	3	1	2	1	1	2	3	2	2	1	2	1	2	1	1	2	3	1	2	2	1	1	2	1	2	2	1	1	1	2	1	2	2	1	2	2	1	2	1
211	Fixed	2	2	2	3	2	3	3	3	3	4	3	2	2	1	1	1	1	2	1	3	2	2	1	1	1	1	1	1	1	1	2	2	2	1	2	1	1	1	1	2	2	2	2	1	1	2	1	1
212	Fixed	2	2	2	1	2	2	1	2	2	2	1	1	1	1	1	1	1	1	1	1	1	1	1	1	1	1	2	1	1	2	2	2	1	1	1	1	2	2	2	1	2	2	1	1	1	1	1	1
213	Fixed	2	1	1	2	1	1	1	2	2	2	2	1	1	1	1	1	1	1	1	2	1	1	1	1	1	1	1	2	1	2	1	2	1	2	2	1	2	2	2	1	2	2	1	2	2	1	2	1
214	Fixed	2	2	2	3	1	1	1	1	1	1	1	2	1	1	1	1	2	2	1	3	4	2	3	2	2	4	2	3	2	2	1	1	2	1	2	1	1	2	2	1	2	2	1	2	2	1	2	1
215	Fixed	2	1	1	1	1	1	1	2	2	2	2	1	1	1	2	2	1	1	1	3	1	1	1	1	2	2	1	1	1	1	2	2	1	2	2	1	1	2	2	1	2	1	2	1	2	1	2	1
216	Fixed	2	1	2	1	1	1	1	1	1	1	1	1	1	2	1	1	2	2	2	3	1	1	1	1	1	1	1	1	1	2	2	2	1	2	1	1	2	1	2	1	2	2	2	2	1	2	2	1
217	Fixed	2	2	2	2	3	1	4	1	2	2	1	2	2	2	2	2	2	1	1	1	3	2	4	3	2	2	1	3	2	2	1	1	1	2	2	2	2	1	1	1	2	1	1	1	1	1	2	1
218	Fixed	2	1	4	3	2	4	1	4	3	4	2	1	1	1	1	1	1	2	1	3	1	3	1	2	1	4	1	1	2	1	2	2	1	2	2	1	2	1	2	1	1	2	1	1	2	1	2	1
219	Fixed	1	1	2	1	1	1	1	2	2	2	2	1	1	1	1	1	1	1	1	1	2	1	1	1	1	2	1	1	2	2	2	2	1	2	2	1	1	2	2	1	2	2	1	2	2	1	2	1
220	Fixed	1	1	1	4	1	1	1	2	2	2	1	1	2	1	1	1	2	1	1	1	1	1	1	1	1	1	1	1	1	2	1	1	1	2	1	1	1	1	2	2	2	2	1	1	2	1	1	1
221	Fixed	1	1	1	2	1	1	1	2	2	2	2	1	1	1	1	1	1	1	1	1	1	1	1	1	1	1	1	1	1	2	2	2	1	2	2	1	1	2	1	1	2	2	1	2	2	2	2	1
222	Fixed	2	2	1	2	3	1	3	2	2	2	2	3	1	1	1	3	3	2	4	3	3	1	2	2	1	1	1	1	1	1	1	2	2	2	1	2	1	1	1	1	1	1	1	1	1	1	2	1
223	Fixed	2	1	1	2	1	1	1	1	2	2	1	1	1	1	1	1	1	1	1	1	2	1	1	2	1	1	1	1	2	1	2	2	1	1	2	2	1	2	1	1	2	2	1	1	2	2	2	1
224	Fixed	2	2	1	1	2	2	1	2	2	2	1	1	1	1	2	1	1	1	1	2	2	1	1	2	1	2	2	1	2	1	2	2	1	2	2	1	2	2	1	1	2	2	1	1	2	2	2	2
225	Fixed	1	2	2	1	1	1	1	1	1	1	1	1	1	1	1	2	1	2	1	1	1	1	1	2	1	2	1	1	1	1	2	2	2	2	2	2	2	2	2	2	2	2	2	2	2	2	2	1
226	Fixed	2	2	3	2	3	2	2	3	3	2	2	2	1	3	2	3	2	3	3	2	2	2	2	3	2	2	2	3	3
227	Fixed	1	2	1	2	2	1	1	2	2	2	2	1	1	1	1	1	1	2	1	1	2	1	1	2	2	2	1	2	2	1	1	2	1	2	2	1	1	2	2	1	2	2	2	2	2	1	2	1
228	Fixed	1	1	1	1	1	1	1	1	1	1	1	1	1	1	1	1	2	2	1	1	1	1	1	1	1	1	1	1	1	2	1	2	1	2	2	2	2	2	2	1	2	2	1	2	2	2	2	1
229	Fixed	2	2	2	2	2	2	1	1	1	1	1	1	1	1	1	1	1	1	2	1	2	1	1	2	1	2	1	1	1	1	2	2	1	2	2	2	2	2	2	1	2	2	1	1	2	2	2	1
230	Fixed	3	3	2	2	2	1	1	1	1	1	2	1	1	1	1	1	1	1	1	2	2	1	3	3	1	2	2	1	1	1	2	2	2	2	2	1	2	2	2	1	2	1	2	2	2	1	2	1
231	Fixed	2	1	1	2	1	1	1	1	1	1	2	2	2	1	1	2	1	2	1	2	2	1	1	1	1	1	3	2	1	2	1	1	1	2	1	2	1	2	1	2	2	2	1	2	1	1	2	2
232	Fixed	2	2	2	2	2	1	1	2	3	3	2	2	2	1	1	2	2	1	1	2	2	1	2	2	1	2	2	1	1	1	1	2	1	1	1	1	1	1	2	2	2	1	1	1	2	1	2	1
233	Fixed	1	1	1	2	1	1	1	1	3	1	3	1	1	1	1	1	1	1	1	1	2	2	3	2	2	2	1	2	1	1	2	2	2	2	2	1	1	2	1	1	1	2	2	2	2	1	2	1
234	Fixed	2	2	2	2	2	2	1	2	3	3	2	1	1	1	1	1	1	1	1	1	2	1	1	2	1	1	1	2	1	1	1	2	1	2	2	1	1	1	2	2	2	2	1	1	2	2	2	1
235	Fixed	2	2	1	1	2	1	1	1	2	1	1	1	1	1	1	1	1	1	1	1	1	1	1	1	1	1	1	1	1	1	2	2	1	2	2	1	2	2	1	1	2	2	1	2	2	1	2	1
236	Fixed	2	2	1	1	2	1	1	1	2	2	2	1	1	1	1	1	1	1	1	2	2	1	1	1	1	1	1	1	1	1	2	1	1	1	2	1	2	2	2	1	1	2	1	1	2	1	2	1
237	Fixed	1	1	1	1	1	1	1	1	1	1	1	1	1	1	1	1	1	1	1	1	1	1	1	1	1	1	1	1	1	2	2	2	1	2	2	2	2	2	2	1	2	2	1	2	2	2	2	2
238	Fixed	1	2	1	1	2	1	1	1	2	1	1	1	1	1	1	1	2	1	1	1	1	1	2	1	1	1	1	1	1	2	2	2	2	2	2	1	2	2	1	2	2	2	1	2	2	1	2	1
239	Fixed	2	1	1	2	2	1	1	1	1	1	1	1	1	1	1	1	1	1	1	1	1	1	1	1	1	1	1	1	1	1	2	2	1	1	2	1	1	1	2	2	1	1	1	2	1	1	1	1
240	Fixed	2	2	2	1	2	2	1	2	2	2	2	1	1	1	1	1	1	1	1	2	2	1	1	1	1	1	1	1	1	1	1	2	2	2	2	1	1	2	1	1	2	2	2	1	2	2	2	1
241	Fixed	1	1	1	2	2	1	1	1	3	2	2	1	1	1	1	2	1	1	1	2	1	1	2	1	1	1	1	1	1	1	1	2	2	2	2	1	2	1	2	1	2	2	1	2	1	2	1	1
242	Fixed	1	1	1	1	1	1	1	1	2	2	1	1	1	1	1	1	1	1	1	1	1	1	1	1	1	1	1	1	1	2	2	2	1	2	2	1	2	2	2	1	2	2	1	1	2	2	2	1
243	Fixed	1	2	1	1	2	2	1	1	2	1	1	2	2	2	2	2	1	2	2	2	2	1	2	2	1	2	2	1	2	1	1	1	1	1	1	2	2	2	2	2	1	2	1	1	1	1	1	1
244	Fixed	2	2	2	2	2	1	1	1	1	1	1	1	1	1	1	1	1	1	2	1	2	1	1	1	1	1	1	1	1	2	2	2	1	2	2	2	2	2	1	1	1	2	1	2	2	2	2	1
245	Fixed	1	1	1	1	2	1	1	1	2	2	2	1	1	1	1	1	1	1	1	2	1	1	1	1	1	2	1	1	1	2	2	2	2	2	2	1	2	2	2	2	2	2	1	1	1	1	1	1
246	Fixed	2	3	2	3	2	1	1	2	2	2	4	3	2	1	3	2	1	1	1	2	1	1	2	3	1	2	1	3	1	1	2	2	1	1	2	1	2	2	2	1	2	1	2	2	2	1	2	1
247	Fixed	2	1	2	1	1	1	2	1	1	2	1	2	1	1	1	1	1	1	1	1	2	1	1	1	2	1	1	2	1	1	2	1	1	2	2	1	2	2	2	1	2	2	2	1	2	1	2	1
248	Fixed	2	2	1	1	1	1	1	1	2	1	1	2	1	1	1	1	1	2	1	2	1	1	2	2	1	2	1	1	1	1	2	1	1	1	2	1	1	2	2	1	1	2	1	1	2	1	2	1
249	Fixed	2	2	2	2	2	1	1	1	2	2	1	1	2	2	2	1	1	1	1	1	1	1	2	2	1	1	1	1	2	2	1	1	1	1	2	2	1	2	2	1	1	2	2	2	2	1	2	1
250	Fixed	2	2	1	2	3	1	1	2	3	2	3	1	1	1	1	1	1	1	2	2	1	2	1	1	2	2	1	1	1	1	1	2	1	1	1	1	1	2	2	1	2	2	1	1	2	1	2	1
251	Fixed	1	2	1	1	1	1	1	1	1	1	1	1	2	1	1	2	2	1	1	1	1	1	1	2	1	1	2	2	1	2	2	2	1	2	2	2	2	2	1	1	2	2	1	2	2	1	1	1
252	Fixed	3	3	2	2	4	1	1	1	1	1	2	2	3	1	3	4	3	1	1	2	3	1	3	2	4	1	4	3	2	2	1	2	2	1	1	2	1	2	2	2	1	1	1	2	1	1	1	2
253	Fixed	1	2	1	1	1	1	1	2	2	2	1	1	2	2	1	1	2	1	1	2	1	1	1	2	1	2	1	1	1	1	2	2	1	2	2	1	1	1	2	1	2	2	1	1	2	1	2	1
254	Fixed	1	2	1	1	2	1	1	1	1	1	1	1	1	1	1	1	1	2	1	2	1	1	1	1	1	1	1	1	1	2	1	2	1	2	2	1	1	2	2	1	2	2	1	2	2	2	2	1
255	Fixed	1	1	2	4	2	1	1	1	2	1	1	1	1	1	1	1	1	1	1	1	1	1	1	2	1	1	1	1	1	2	2	2	2	1	2	2	1	2	2	1	1	2	2	2	2	1	2	2
256	Fixed	2	2	3	2	3	2	2	4	3	2	2	3	3	3	2	3	2	3	2	2	3	2	4	2	1	4	2	3	3	1	2	2	1	1	1	1	2	1	2	1	2	2	1	2	1	2	2	1
257	Fixed	1	2	2	1	1	2	3	1	2	2	3	4	2	3	4	2	2	1	1	3	1	1	1	1	1	3	1	1	1	1	1	1	1	1	1	1	1	2	2	1	1	2	1	1	2	1	1	1
258	Fixed	1	2	1	2	1	2	2	3	2	2	4	2	1	2	2	1	1	1	1	2	1	1	1	1	1	2	1	2	1	1	1	2	2	2	1	1	1	2	1	2	2	2	1	1	2	1	1	1
259	Fixed	2	2	2	2	2	1	1	1	1	1	2	1	1	1	1	1	1	2	1	2	2	1	1	2	1	1	2	2	1	1	2	1	2	1	1	1	1	2	2	1	1	1	1	1	1	1	1	1
260	Fixed	1	1	1	2	2	3	2	2	2	2	2	1	1	2	2	1	2	1	2	2	2	1	1	2	1	3	2	2	2	2	1	1	2	1	1	1	1	2	1	1	2	1	1	1	1	1	1	2
261	Fixed	1	2	1	1	2	1	1	1	1	1	1	1	1	1	1	1	1	1	1	1	1	1	1	1	1	1	1	2	1	2	1	1	1	1	1	2	1	2	2	1	2	2	1	2	1	1	2	2
262	Fixed	2	1	1	3	2	1	1	1	2	2	4	1	1	1	1	1	1	1	1	3	1	1	1	1	1	1	1	1	1	2	1	2	1	2	2	1	1	1	1	2	2	2	1	2	1	1	2	2
263	Fixed	3	3	3	3	3	3	1	2	3	3	2	2	3	1	1	2	1	2	1	1	3	2	2	3	1	3	1	1	1	2	2	2	2	2	1	1	1	1	1	1	2	1	1	1	1	1	2	1
264	Fixed	3	3	3	3	3	3	1	3	3	2	4	2	2	1	1	2	1	2	2	2	2	2	1	1	2	2	1	3	1	1	1	1	1	1	2	1	1	2	2	1	2	1	1	2	1	1	1	1
265	Fixed	2	2	2	1	2	3	3	1	1	1	1	2	1	2	1	1	2	2	2	3	1	1	3	2	1	1	1	1	1	1	1	2	1	1	1	1	1	2	2	2	2	1	1	1	1	1	2	2
266	Fixed	2	2	2	1	1	1	1	1	1	1	1	2	1	1	1	1	1	1	1	1	1	1	1	1	1	1	2	1	1	2	2	2	1	2	2	2	2	2	1	2	2	1	1	2	2	2	2	1
267	Fixed	3	2	2	2	2	2	1	2	2	2	2	2	2	2	2	2	2	2	2	2	2	2	2	2	1	2	2	1	1	2	2	2	1	2	2	1	2	2	2	1	2	2	1	2	2	2	2	2
268	Fixed	2	2	1	2	3	2	1	2	3	4	3	2	1	1	1	1	1	1	1	4	3	1	1	1	2	4	2	1	1	1	2	2	2	2	2	1	1	2	2	1	2	2	1	1	2	1	2	1
269	Fixed	2	2	2	2	2	3	3	4	4	4	3	4	3	1	2	3	2	3	2	3	2	2	4	3	2	2	2	3	3	1	1	2	1	1	1	1	2	2	2	2	2	2	1	1	2	1	1	1
270	Fixed	2	2	2	2	2	2	2	2	2	2	2	2	2	1	1	1	1	1	1	2	2	2	2	2	1	2	2	2	2	1	1	2	1	2	2	1	1	2	1	2	2	1	1	1	2	1	2	1
271	Fixed	1	1	1	2	2	1	1	1	2	2	1	1	1	1	1	1	1	1	1	1	1	1	1	1	1	1	1	1	1	1	2	2	2	2	2	1	2	2	2	1	2	2	1	2	2	2	2	2
272	Fixed	2	2	2	2	2	2	1	1	2	2	2	2	1	1	1	1	1	1	2	2	2	1	1	2	2	2	2	2	2	2	2	2	2	2	2	2	2	2	2	1	1	1	2	1	2	2	2	2
273	Fixed	1	1	2	3	1	2	3	2	2	2	2	3	2	3	3	2	2	2	2	4	2	1	2	3	2	3	2	2	4	1	2	1	2	1	2	2	1	1	2	2	1	2	1	1	2	2	2	2
274	Fixed	1	2	1	1	1	1	1	1	1	1	1	1	1	1	1	1	1	1	1	2	1	1	1	1	1	2	1	1	1	2	2	2	1	2	2	1	2	2	2	2	2	2	1	2	2	1	2	1
275	Fixed	3	3	3	3	4	4	1	2	3	1	2	3	4	2	2	2	2	3	2	2	3	1	4	3	2	4	2	3	4	1	1	1	2	2	2	1	2	2	2	1	2	2	1	1	2	1	1	1
276	Fixed	1	1	1	2	2	1	3	1	2	2	1	2	2	1	1	2	1	1	1	2	1	1	1	1	1	1	1	1	1	1	1	2	2	1	2	1	2	2	2	1	1	2	1	1	2	1	1	1
277	Fixed	2	1	2	2	2	1	1	1	1	1	1	1	1	1	1	1	1	1	1	1	1	1	1	1	2	1	1	1	1	1	2	2	2	2	2	1	2	2	2	1	2	2	2	1	2	1	2	2
278	Fixed	2	2	2	3	3	2	1	3	2	3	2	1	1	1	1	2	1	1	1	2	2	1	1	1	1	2	1	2	2	1	1	2	2	1	2	1	1	2	2	2	2	1	1	1	1	1	2	1
279	Fixed	2	2	2	1	2	1	1	1	2	2	1	1	1	1	1	1	1	2	1	2	1	1	1	1	1	1	1	2	2	1	1	2	1	2	2	1	1	2	2	2	2	2	1	2	2	1	2	1
280	Fixed	2	2	2	2	2	1	1	2	1	2	2	1	1	1	1	1	2	2	2	3	2	1	2	2	2	2	2	1	2	1	1	2	2	2	2	1	1	1	1	1	2	2	1	2	2	1	2	1
281	Fixed	2	1	2	2	1	1	1	2	1	1	1	2	1	1	1	1	1	1	1	1	1	1	1	1	1	2	1	1	2	1	2	2	2	2	1	1	1	2	2	1	2	2	1	1	1	1	2	2
282	Fixed	2	2	1	1	2	1	1	2	1	2	1	3	2	1	1	3	1	2	1	1	2	1	2	3	3	1	2	2	1	1	2	2	1	2	2	2	2	2	2	2	1	1	1	2	2	1	2	1
283	Fixed	3	3	3	3	3	3	4	1	1	2	2	4	3	1	1	1	1	2	2	1	2	3	1	1	1	1	1	1	1	2	1	1	1	2	1	2	1	2	1	1	1	1	1	2	1	2	2	1
284	Fixed	3	3	3	3	2	1	1	1	1	1	1	1	1	1	1	1	1	1	1	2	1	1	1	3	1	2	1	1	2	2	1	2	1	2	2	1	2	2	2	1	2	1	2	1	2	2	2	1
285	Fixed	1	1	1	1	1	1	1	1	2	1	1	1	1	1	1	1	1	1	1	1	1	1	1	1	1	1	1	1	1	1	2	2	1	2	2	1	2	2	2	2	2	2	2	1	2	2	2	1
286	Fixed	2	2	2	1	2	1	1	1	1	1	1	1	1	1	1	1	2	1	1	1	1	1	1	1	2	2	1	1	2	1	2	2	2	2	2	1	2	1	2	1	2	2	1	1	2	2	2	1
287	Fixed	2	2	2	1	1	2	1	1	1	1	1	1	1	1	1	1	2	1	1	1	1	1	2	1	1	1	1	1	1	2	2	1	2	2	1	2	1	2	2	1	1	2	1	2	2	2	1	1
288	Fixed	2	2	3	3	3	2	2	3	3	2	4	3	3	1	2	2	1	2	1	3	3	2	3	3	2	3	3	2	4	1	1	2	1	1	2	1	1	2	2	1	2	1	1	2	2	1	1	1
289	Fixed	2	1	1	2	2	1	1	1	2	1	2	2	1	1	1	1	2	1	1	1	2	1	2	2	1	2	2	1	1	2	1	1	2	2	2	2	2	2	2	2	1	2	1	2	2	1	2	1
290	Fixed	1	2	2	2	2	1	1	1	2	1	1	1	1	1	1	1	1	1	1	1	1	1	1	1	3	3	1	1	4	1	1	2	1	2	2	1	2	2	2	1	2	2	1	1	2	2	2	1
291	Fixed	1	1	1	1	1	1	1	1	2	1	1	1	1	1	1	1	2	1	1	1	1	1	1	1	1	1	1	1	1	1	1	2	2	2	2	1	2	2	2	2	2	2	1	2	2	2	2	1
292	Fixed	1	1	1	1	2	1	1	3	1	1	2	1	1	2	1	2	2	2	2	1	1	1	2	1	1	1	1	1	1	1	2	1	1	1	1	2	2	2	2	2	2	1	1	1	2	1	1	1
293	Fixed	1	1	1	2	1	1	1	1	2	1	2	1	1	1	1	1	1	1	1	1	1	1	1	1	1	1	1	1	1	2	1	2	2	2	2	1	2	1	2	1	2	2	1	1	2	1	2	1
294	Fixed	2	2	1	3	3	1	1	3	2	2	2	2	2	1	1	1	1	1	1	2	2	1	1	1	1	1	1	1	1	1	1	1	2	2	1	1	1	2	2	1	1	2	1	2	1	1	2	1
295	Fixed	2	1	2	2	2	1	1	2	1	1	2	2	1	1	1	1	1	2	1	1	1	1	1	1	1	2	1	2	1	2	2	1	1	1	2	1	2	2	2	1	1	2	1	1	2	2	1	1
296	Fixed	1	2	2	1	1	2	1	1	2	1	1	2	1	3	2	1	2	2	1	2	1	1	2	2	1	1	1	1	1	2	1	2	2	2	2	1	2	2	2	1	1	2	1	1	2	2	1	1
297	Fixed	1	1	1	1	2	1	1	1	1	1	1	2	1	1	1	1	1	1	1	1	1	1	1	1	1	1	1	1	1	1	2	2	1	1	2	1	1	1	2	1	2	2	2	2	2	2	2	1
298	Fixed	1	1	1	1	1	1	1	1	1	1	1	1	1	1	1	1	1	1	1	1	1	1	1	1	1	1	1	1	1	2	1	2	1	2	2	2	2	2	2	1	2	2	1	1	2	1	2	1
299	Fixed	1	2	2	1	1	1	1	1	1	2	1	2	2	3	2	3	1	3	2	1	1	1	1	1	2	2	2	2	2	2	1	1	1	1	1	2	2	2	2	2	2	1	1	1	1	1	1	1
300	Fixed	1	1	1	1	1	1	3	1	2	2	1	1	1	1	2	1	1	2	2	2	1	1	1	2	1	1	3	1	2	1	2	2	2	2	2	1	2	2	1	1	2	2	1	1	2	1	2	1
301	Fixed	2	2	3	1	2	2	1	3	4	3	2	1	1	1	1	3	3	4	1	3	1	3	1	4	3	2	3	1	1	1	2	1	1	2	1	1	1	2	2	1	2	1	1	1	2	1	2	1
302	Fixed	2	2	1	2	2	1	1	1	1	1	2	1	2	1	2	1	4	1	1	1	1	1	4	2	1	1	1	1	1	2	1	1	1	2	2	2	2	2	2	1	2	2	1	2	2	2	2	2
303	Fixed	2	2	2	3	2	2	1	3	2	3	3	1	1	1	2	2	1	1	1	2	3	2	1	1	1	2	1	1	2	1	2	2	2	1	2	1	1	2	2	2	2	2	2	1	2	1	2	1
304	Fixed	1	1	2	1	1	1	1	2	3	3	2	2	2	2	2	2	1	1	1	2	1	2	1	1	2	3	2	1	2	1	1	2	1	2	2	1	1	2	1	1	2	1	1	1	1	1	2	1
305	Fixed	2	1	1	1	1	1	1	2	2	2	2	2	2	2	2	2	2	2	2	2	2	2	2	2	2	2	2	2	2	1	1	2	2	2	2	2	2	2	2	1	2	2	1	1	2	2	2	2
306	Fixed	1	1	1	1	1	1	1	1	1	1	1	1	1	1	1	1	1	2	1	1	1	1	2	1	1	1	1	1	1	2	2	2	1	2	2	1	2	2	2	1	2	2	1	1	2	2	2	1
307	Fixed	1	1	1	1	1	1	1	2	2	2	2	2	1	1	1	1	1	1	1	2	1	2	1	2	1	2	1	2	1	1	1	2	1	2	2	1	2	2	2	1	1	2	1	1	2	1	2	1
308	Fixed	1	2	1	3	2	1	1	2	2	3	1	1	1	2	2	1	2	1	1	2	2	1	2	1	1	2	1	2	1	1	1	2	1	1	1	1	2	2	2	2	2	2	2	1	2	2	1	1
309	Fixed	2	2	2	2	2	2	1	1	2	2	2	2	1	1	1	2	1	1	2	2	2	1	1	1	2	2	2	2	2	1	2	1	2	1	1	2	2	2	2	2	1	1	1	2	1	1	1	1
310	Fixed	2	2	2	1	1	2	1	2	2	2	2	2	2	1	1	1	2	1	1	1	1	1	1	1	1	2	2	2	1	1	2	2	1	2	2	1	2	1	2	1	2	2	1	2	2	2	2	1
311	Fixed	1	1	2	2	1	1	1	1	3	3	3	4	3	1	1	1	2	1	1	3	1	1	2	1	1	1	2	3	1	2	2	1	1	1	1	1	1	2	2	1	1	1	1	2	2	1	1	2
312	Fixed	2	3	2	1	1	1	1	2	2	1	1	1	1	1	1	1	1	1	1	1	1	1	1	1	1	3	1	3	2	1	1	2	1	2	2	1	2	2	2	2	2	1	2	1	1	1	2	2
313	Fixed	2	3	2	2	3	3	3	3	4	2	4	4	2	2	2	4	2	4	4	3	4	4	4	4	3	3	2	2	2	1	1	2	1	1	1	2	1	2	1	1	2	1	1	1	1	1	2	2
314	Fixed	1	1	2	4	2	1	1	1	1	1	1	1	2	1	1	2	1	2	2	1	1	1	1	1	1	1	1	1	1	2	2	2	2	2	2	1	2	2	2	1	2	2	1	1	2	2	1	2
315	Fixed	2	2	1	1	1	1	1	1	1	1	1	2	1	2	3	3	2	1	1	2	1	1	1	1	1	1	1	1	2	2	2	1	1	1	1	1	1	2	2	2	1	2	1	2	2	1	1	1
316	Fixed	2	2	1	1	2	1	1	2	2	3	1	2	1	1	1	1	1	1	1	2	2	1	2	1	1	3	1	1	1	1	1	1	1	1	2	1	2	2	2	2	2	2	1	2	2	1	2	1
317	Fixed	2	2	1	1	1	1	1	2	1	1	1	1	1	1	1	1	1	1	1	2	2	2	1	1	1	2	2	1	1	1	2	2	1	2	2	1	2	2	2	2	1	2	1	1	2	1	2	1
318	Fixed	3	2	2	2	2	1	1	1	1	1	1	1	2	1	1	1	2	1	1	2	1	1	2	1	1	1	1	1	2	2	2	2	2	1	2	1	2	2	2	2	1	2	1	2	2	1	1	1
319	Fixed	2	2	2	3	2	1	1	1	2	2	3	3	1	2	2	2	2	2	1	2	2	2	2	2	1	2	2	2	2	1	1	1	1	2	1	1	1	2	2	1	2	1	1	1	1	1	2	2
320	Fixed	2	2	1	2	1	1	1	1	1	1	2	1	1	1	1	2	2	1	1	2	1	1	1	1	1	2	1	1	1	2	1	2	1	1	2	1	1	2	1	1	2	1	1	2	2	1	2	1
321	Fixed	1	2	1	2	2	2	1	1	1	1	1	1	1	1	1	1	1	1	1	1	1	1	1	1	1	2	1	1	1	2	2	2	1	1	2	1	1	2	2	2	2	2	2	2	2	2	2	1
322	Fixed	2	2	2	3	2	1	2	1	1	2	2	1	1	1	1	2	1	2	1	1	3	1	1	2	2	1	2	1	1	1	1	2	1	1	2	2	2	2	2	1	2	2	1	1	2	1	1	1
323	Fixed	1	2	1	1	1	1	1	1	1	1	1	1	1	1	1	1	2	2	1	1	1	1	2	2	1	1	2	1	1	2	2	2	1	2	2	2	2	2	2	1	2	2	1	1	2	1	2	1
324	Fixed	2	2	2	1	2	1	1	1	1	1	2	2	3	1	1	1	1	2	1	1	1	1	3	2	1	1	2	2	1	1	2	2	1	2	2	1	2	2	2	2	1	2	1	1	2	1	2	1
325	Fixed	1	1	2	2	2	2	1	2	3	3	1	1	1	2	2	1	1	1	1	2	1	1	1	1	1	1	1	1	2	1	2	2	1	1	2	1	2	1	2	1	2	2	1	1	2	2	1	2
326	Fixed	2	2	2	2	2	1	1	1	3	2	2	1	3	1	1	1	1	2	2	1	2	1	2	2	1	2	1	2	1	1	2	2	1	1	2	1	1	1	2	1	2	1	2	1	2	2	2	1
327	Fixed	2	1	2	1	1	1	1	1	1	1	1	1	1	1	1	1	1	1	1	2	1	1	3	2	1	1	1	1	1	1	1	2	2	2	2	2	2	2	2	2	2	2	2	2	2	2	2	1
328	Fixed	1	2	2	2	2	2	1	2	3	2	2	1	1	1	1	1	1	1	1	1	1	1	1	2	2	2	1	2	2	1	2	2	2	2	2	1	1	2	1	1	1	2	1	2	2	1	2	1
329	Fixed	2	2	2	2	2	1	2	2	2	2	2	1	1	2	1	1	1	2	1	1	2	2	2	1	1	2	1	2	2	1	1	2	1	2	2	1	2	1	2	1	2	2	2	1	1	1	2	1
330	Fixed	2	2	2	2	3	1	1	1	2	2	2	1	1	1	1	1	1	1	1	2	2	1	2	1	1	2	1	2	1	1	2	1	1	1	1	1	1	2	2	2	2	2	1	2	1	1	1	1
331	Fixed	2	2	2	2	2	2	1	1	2	2	1	2	1	1	1	2	1	1	1	2	2	1	1	1	2	1	2	1	2	1	2	2	1	1	2	1	2	2	2	1	2	1	1	1	1	1	2	2
332	Fixed	2	2	2	2	2	1	3	2	3	3	4	2	1	1	2	2	2	2	2	4	2	2	1	2	1	1	1	1	3	1	2	1	1	1	1	1	1	2	2	2	2	2	2	1	1	1	1	1
333	Fixed	2	2	2	2	1	1	2	2	1	1	1	1	2	1	1	2	1	1	1	1	2	1	3	3	1	1	1	2	2	1	2	2	1	2	1	1	1	1	2	1	2	1	1	1	2	1	2	1
334	Fixed	2	2	2	2	2	2	1	2	1	1	2	3	2	1	1	1	2	2	1	1	2	1	3	3	1	2	2	2	2	2	1	2	2	2	2	2	2	2	2	1	2	2	1	2	2	2	2	1
335	Fixed	1	1	1	1	1	1	1	1	1	1	1	1	1	1	1	1	1	1	1	1	1	1	1	1	1	1	1	1	1	2	2	2	2	2	2	2	2	2	2	2	2	2	2	2	2	2	2	2
336	Fixed	3	2	3	2	2	2	1	1	2	2	4	3	2	2	1	1	2	3	2	2	3	3	2	3	1	2	3	2	1	1	1	2	2	2	2	2	1	1	1	2	1	1	1	1	1	1	1	2
337	Fixed	1	2	1	2	1	2	1	1	1	2	1	2	2	1	2	1	1	1	1	1	1	2	1	2	1	2	1	2	2	2	1	2	1	2	2	1	1	2	1	1	2	1	1	1	2	1	2	1
338	Fixed	3	2	1	2	3	1	1	1	1	1	2	2	1	1	1	1	3	2	1	2	4	2	3	2	2	1	2	1	2	2	1	2	2	1	2	1	1	2	1	1	2	1	1	1	1	1	2	1
339	Fixed	2	1	2	1	1	2	1	1	2	1	2	1	1	1	1	1	1	1	1	2	2	1	1	1	2	2	1	2	3
340	Fixed	1	1	2	1	1	1	1	1	1	1	1	1	1	1	1	1	1	1	1	1	1	1	1	1	2	1	1	1	1	2	2	2	1	2	2	1	2	2	2	1	2	2	2	1	2	1	2	1
341	Fixed	2	2	2	2	2	2	1	1	1	1	2	2	1	1	1	1	2	1	1	1	2	1	3	2	1	1	2	1	1	2	2	2	2	2	2	1	1	2	2	1	2	2	1	2	2	2	2	1
342	Fixed	2	2	2	2	2	1	1	1	1	1	2	1	1	1	1	1	1	1	1	1	2	1	1	2	1	2	1	2	1	1	1	1	1	1	2	1	1	1	2	1	1	1	1	1	2	1	2	1
343	Fixed	2	3	2	3	2	2	1	1	1	1	2	1	2	3	3	3	4	3	3	1	1	2	2	3	2	2	1	2	2	2	2	1	1	1	2	1	1	2	1	2	1	1	1	2	1	1	1	2
344	Fixed	2	2	1	2	1	1	1	2	1	1	1	2	1	1	2	2	1	1	2	1	1	1	1	2	1	1	1	2	1	2	2	2	1	2	1	1	2	2	2	1	2	2	1	1	2	2	2	1
345	Fixed	2	2	2	1	1	3	1	3	3	3	1	1	2	1	2	1	1	1	1	2	1	2	2	2	1	3	1	2	3	1	2	2	2	1	2	1	1	2	2	1	1	2	1	1	2	1	2	1
346	Fixed	3	3	2	2	3	2	1	3	4	3	3	3	2	1	2	2	1	3	2	2	2	2	3	3	1	3	3	3	4	1	1	1	1	1	1	1	1	2	2	1	2	1	1	1	2	1	1	2
347	Fixed	1	3	2	1	1	1	1	1	1	1	2	2	2	1	1	1	1	1	2	2	1	1	4	4	1	2	2	2	1	2	2	2	1	2	2	1	1	2	1	1	2	2	1	1	2	2	2	1
348	Fixed	1	2	1	1	1	1	1	1	1	1	1	1	1	1	1	1	1	2	1	1	1	1	1	1	1	1	1	1	1	1	2	2	1	2	2	1	2	2	2	1	2	2	2	2	2	2	2	1
349	Fixed	1	1	1	1	1	1	1	1	3	3	3	1	1	3	1	1	2	2	2	2	1	1	2	2	2	2	1	1	1	1	1	2	2	2	2	1	1	1	2	1	2	2	1	1	1	1	1	1
350	Fixed	2	2	2	2	2	1	1	1	2	2	2	2	1	1	1	1	2	1	1	1	2	1	2	2	2	2	2	2	1	1	1	2	1	1	2	2	1	1	1	2	2	1	2	1	2	1	2	2
351	Fixed	1	1	1	2	2	1	2	2	3	1	1	1	1	1	1	1	1	1	1	1	1	1	1	1	1	1	1	1	1	1	1	2	2	2	2	1	2	2	2	1	2	2	2	1	2	2	2	1
352	Fixed	1	1	1	1	1	1	1	1	1	1	1	1	1	1	1	1	1	1	1	1	1	1	1	1	1	2	1	1	1	2	2	2	1	2	2	1	1	2	2	1	2	2	2	2	2	2	2	2
353	Fixed	1	1	1	2	2	1	1	1	1	1	1	1	1	1	1	1	3	1	1	2	2	1	2	2	1	1	2	2	1	2	2	2	1	2	1	1	2	2	1	1	1	2	1	2	2	2	2	1
354	Fixed	2	1	2	2	2	1	1	1	1	1	1	1	1	2	2	2	1	1	1	1	2	1	1	1	1	1	1	1	1	1	1	2	1	2	2	1	2	2	2	1	1	1	1	1	2	1	1	1
355	Fixed	1	2	1	2	2	1	1	1	4	4	4	1	2	1	1	1	3	4	2	4	1	1	3	3	1	3	1	3	3	1	1	1	1	1	1	1	1	1	1	2	2	2	1	1	2	1	1	1
356	Fixed	2	2	1	2	2	1	1	1	1	1	1	1	1	2	1	1	1	2	2	1	2	1	1	1	1	1	1	1	1	2	2	1	1	1	2	1	1	2	2	1	1	2	1	2	1	2	2	1
357	Fixed	1	2	1	1	1	1	1	1	2	1	1	1	1	1	1	1	1	2	1	1	1	1	1	1	1	1	1	1	1	2	1	2	2	2	2	1	1	2	1	2	2	2	1	1	1	1	2	2
358	Fixed	1	1	1	1	1	1	1	1	2	1	1	1	1	1	1	1	2	1	1	1	1	1	2	2	1	1	1	1	1	2	2	2	1	2	2	1	2	2	2	1	1	2	1	2	2	1	2	2
359	Fixed	2	1	2	3	2	1	1	1	1	2	1	2	1	1	1	2	2	1	1	2	1	1	1	1	1	2	1	1	1	2	2	1	1	1	2	1	2	2	2	2	2	2	2	2	2	1	1	1
360	Fixed	2	2	2	2	2	2	2	2	2	1	1	1	1	1	1	2	3	1	1	1	2	2	3	2	1	1	1	1	1	1	1	2	1	1	1	2	1	2	1	2	2	2	1	2	1	1	2	2
361	Fixed	2	3	2	2	2	3	2	2	2	2	3	2	3	1	2	2	3	2	2	3	3	2	4	3	2	3	2	4	4	1	1	2	2	1	1	1	2	2	2	1	2	1	1	2	1	1	1	2
362	Fixed	2	1	3	2	2	3	2	3	2	1	4	4	4	4	4	4	4	3	3	3	3	3	3	3	3	2	2	3	4	1	2	2	2	2	1	1	1	1	1	1	1	1	1	2	1	1	1	2
363	Fixed	3	3	3	3	3	3	2	2	1	1	2	3	1	1	1	2	2	2	1	1	2	2	3	3	1	2	1	3	2	1	1	1	2	1	1	1	1	2	2	1	1	2	1	2	2	1	1	1
364	Fixed	2	2	2	2	1	2	1	2	1	1	1	1	1	1	1	1	2	1	1	1	1	1	1	1	1	1	1	1	1	2	2	2	1	2	2	2	2	2	2	1	2	2	1	1	2	2	2	1
365	Fixed	1	2	1	2	1	2	1	1	2	2	1	4	1	1	1	2	2	2	1	1	1	1	1	2	2	2	2	1	1	2	1	2	1	2	1	1	1	2	2	1	2	2	1	1	2	1	2	1
366	Fixed	2	1	2	2	1	2	1	3	4	3	3	2	2	1	1	2	3	1	1	2	2	2	1	1	2	2	1	1	2	1	2	2	2	1	2	1	2	2	2	2	1	2	1	1	2	1	1	1
367	Fixed	3	2	3	3	3	3	1	2	1	2	3	2	1	1	2	2	1	1	1	1	2	1	1	1	1	2	1	1	1	1	1	2	1	1	1	1	2	2	1	1	2	2	2	2	2	2	2	2
368	Fixed	2	3	2	3	2	1	3	1	1	2	2	3	3	2	2	2	2	3	1	2	3	2	3	2	1	2	2	2	1	2	1	1	1	1	2	2	2	2	2	2	1	1	2	1	1	1	1	1
369	Fixed	2	2	2	2	2	2	1	1	1	1	1	2	1	1	1	1	1	1	1	1	1	1	2	2	1	1	2	2	2	1	1	2	1	1	1	2	2	2	2	2	1	1	1	1	1	2	1	1
370	Fixed	2	2	2	1	1	1	1	1	2	1	1	1	1	2	1	1	1	1	1	1	2	1	1	1	1	2	1	2	1	2	1	2	1	2	2	1	2	2	2	1	2	2	1	2	2	1	1	2
371	Fixed	1	1	2	1	2	2	1	1	1	1	1	2	1	2	1	1	1	1	1	1	1	1	2	2	1	1	2	2	1	2	2	1	1	2	2	1	2	2	2	1	1	2	2	2	2	1	2	1
372	Fixed	2	2	1	2	2	1	1	1	2	1	1	1	1	1	1	1	1	1	1	1	2	1	1	1	1	2	1	1	1	2	1	2	2	2	2	2	1	2	2	1	2	2	2	1	2	1	2	1
373	Fixed	1	2	2	3	2	1	2	1	3	2	2	2	2	1	1	1	2	3	2	1	1	1	1	2	1	1	1	1	1	1	1	1	2	1	2	1	2	2	2	1	2	2	1	2	2	1	1	2
374	Fixed	4	3	2	3	3	3	2	1	2	3	3	3	2	2	2	2	1	2	1	3	3	1	3	2	2	2	2	2	2	1	2	2	2	2	2	1	1	2	1	1	2	1	1	1	1	1	2	1
375	Fixed	1	2	1	1	2	2	1	1	1	1	1	1	1	1	2	1	3	1	1	1	3	2	3	2	1	2	1	2	1	1	1	2	1	2	2	1	1	2	2	1	2	2	1	1	1	1	1	1
376	Fixed	2	2	1	2	2	1	1	2	1	2	2	1	1	1	1	1	1	1	2	1	2	1	1	1	1	1	1	1	1	1	2	2	2	2	2	1	2	2	1	1	2	2	1	1	1	1	2	1
377	Fixed	3	2	3	3	1	2	1	2	2	2	3	2	4	4	3	3	1	2	2	1	3	2	1	1	1	3	2	1	1	2	2	1	1	1	1	1	1	1	1	1	2	2	2	2	2	2	2	1
378	Fixed	2	2	1	1	2	2	1	1	2	1	2	1	1	1	1	1	1	2	2	2	2	2	2	2	1	2	1	1	1	1	2	2	1	2	1	1	1	2	2	1	2	2	1	1	1	1	2	1
379	Fixed	2	1	2	2	1	1	1	1	2	1	2	1	1	1	1	1	1	2	1	1	2	1	1	1	1	1	1	2	1	2	1	2	1	1	2	1	2	2	2	2	2	2	1	2	2	1	2	1
380	Fixed	3	2	2	2	3	2	1	2	2	1	2	1	1	1	1	1	1	2	2	2	3	1	2	2	2	2	1	1	2	1	1	2	1	1	2	1	1	1	2	1	2	2	1	2	1	1	2	1
381	Fixed	1	1	1	1	1	1	1	1	1	1	1	1	2	2	1	1	1	1	1	2	1	1	1	1	1	1	1	1	1	2	2	2	2	2	2	1	2	2	2	1	1	2	1	1	2	2	2	1
382	Fixed	2	2	2	1	2	1	1	2	3	2	1	1	1	1	1	1	1	1	1	1	2	1	2	1	1	2	1	2	2	1	1	2	1	2	2	1	2	2	2	1	2	2	1	2	2	1	2	1
383	Fixed	1	2	1	2	2	1	2	1	1	1	1	1	2	1	1	1	1	2	1	1	1	1	1	1	1	1	1	1	1	2	2	2	1	2	2	2	1	2	2	1	2	2	1	1	2	2	2	1
384	Fixed	2	2	2	2	2	1	1	1	2	1	1	1	1	1	2	1	1	2	1	1	2	1	2	1	1	2	1	1	2	1	2	2	1	1	2	1	2	2	2	1	2	2	1	1	2	1	2	1
385	Fixed	2	1	1	2	3	1	1	1	1	3	1	1	1	1	1	1	1	1	1	1	3	1	1	1	1	1	1	1	1	2	2	1	1	2	2	1	2	2	2	2	2	2	1	1	2	2	2	1
386	Fixed	2	2	2	1	2	1	1	1	1	1	1	1	1	1	1	1	1	2	1	1	1	1	1	1	1	1	1	1	1	2	2	2	1	2	2	1	2	2	2	1	1	1	2	2	2	2	2	1
387	Fixed	1	1	1	1	2	1	1	1	1	2	2	1	1	1	1	1	1	1	1	1	1	1	1	1	1	1	1	1	1	2	2	2	1	2	2	1	2	2	2	1	2	2	2	2	2	2	2	2
388	Fixed	1	1	1	1	2	1	1	2	2	3	2	2	2	4	4	4	3	3	4	3	3	2	3	2	1	2	2	2	3	1	1	1	1	1	1	1	1	2	2	1	1	2	1	1	1	1	1	1
389	Fixed	2	2	2	2	1	2	1	1	2	2	1	2	1	1	1	1	2	1	2	1	2	2	2	2	2	2	1	2	1	2	2	2	1	2	1	1	2	2	2	1	2	2	2	1	2	1	2	1
390	Fixed	3	3	2	3	2	1	1	2	3	2	2	2	1	1	1	1	1	2	1	2	1	1	1	2	1	2	2	1	2	1	1	2	1	2	2	1	1	1	2	1	2	1	2	2	2	1	2	1
391	Fixed	2	2	1	1	2	1	1	1	2	2	1	2	1	1	1	1	2	1	1	1	1	1	1	1	2	2	1	2	1	2	2	2	1	2	2	1	2	2	2	1	1	2	1	2	2	2	2	1
392	Fixed	2	2	1	2	2	1	1	1	1	1	1	2	1	1	1	1	1	1	1	1	2	1	2	1	1	2	1	2	1	1	2	2	1	1	2	1	2	2	1	1	2	2	1	1	1	1	2	1
393	Fixed	2	2	2	2	2	2	1	1	1	1	1	1	2	1	1	1	1	1	1	1	2	1	1	1	1	2	1	1	1	1	1	2	1	2	2	1	1	2	1	1	2	1	1	2	1	1	2	1
394	Fixed	1	1	1	2	1	2	1	2	2	2	2	2	1	1	1	1	1	1	1	1	1	1	1	1	1	1	1	1	1	1	1	2	1	2	2	1	1	2	1	2	2	2	1	2	2	2	2	1
395	Fixed	1	1	1	1	1	1	1	1	1	2	1	1	1	1	1	1	1	1	1	2	1	2	1	2	1	1	1	1	1	2	2	2	1	2	2	1	2	2	1	1	2	2	1	1	2	2	2	1
396	Fixed	2	2	1	1	2	1	1	1	1	1	2	2	2	3	2	2	2	2	1	2	1	1	2	2	1	2	2	2	1	2	1	2	1	2	1	1	1	2	2	1	1	2	1	1	2	1	2	1
397	Fixed	1	1	1	1	1	1	1	1	1	1	1	1	1	1	1	1	1	1	1	1	1	1	1	1	1	1	1	1	1	2	2	2	1	1	1	2	2	1	2	1	1	2	2	1	2	2	2	1
398	Fixed	2	2	1	2	3	3	1	1	1	1	1	1	1	2	1	1	1	1	1	1	1	1	1	1	1	1	1	1	1	2	1	2	2	2	2	1	2	2	2	2	2	1	1	1	1	2	2	1
399	Fixed	2	1	1	2	1	2	1	2	2	2	2	2	1	1	1	1	2	2	1	2	2	1	1	1	1	2	1	1	1	1	1	2	2	1	2	1	1	2	1	1	1	2	2	1	2	1	1	1
400	Fixed	3	4	3	3	2	2	1	1	2	2	1	2	3	1	1	2	3	2	1	2	2	1	2	3	2	3	4	4	4	1	1	1	1	1	1	1	1	1	1	2	2	1	1	1	1	1	1	2
401	Fixed	2	2	2	2	2	1	1	2	2	2	2	3	2	1	1	1	1	1	1	1	2	2	1	2	1	2	1	1	1	2	1	2	1	2	2	1	2	2	2	2	2	2	2	2	2	2	2	1
402	Fixed	1	1	1	1	1	2	1	1	1	1	1	1	1	1	1	1	1	1	1	1	1	1	1	1	1	1	1	1	1	2	2	2	1	1	1	1	2	2	2	1	1	2	2	2	2	2	2	1
403	Fixed	1	2	2	1	2	2	1	2	1	2	1	2	2	1	1	2	1	2	2	2	2	1	1	1	1	1	2	1	2	1	1	2	1	2	2	1	1	2	1	2	1	2	1	2	2	1	1	1
404	Fixed	1	1	1	1	1	1	2	1	2	1	2	1	1	2	2	2	1	1	3	1	1	1	1	2	1	2	1	2	1	2	1	2	1	2	2	1	2	1	2	1	2	2	1	2	2	2	2	1
405	Fixed	2	1	1	1	2	1	1	1	1	1	3	3	1	1	2	1	2	1	2	2	3	1	2	2	1	1	1	1	1	2	1	1	1	1	2	1	1	2	2	1	1	1	2	2	1	1	1	1
406	Fixed	2	1	1	2	2	1	1	1	1	4	1	4	1	2	1	2	1	2	2	2	1	1	2	2	1	2	2	2	3	1	2	1	1	2	1	1	2	2	1	1	1	1	2	1	2	1	2	1
407	Fixed	2	1	1	2	3	2	1	1	2	1	1	2	1	1	1	1	1	1	1	1	1	1	2	1	1	2	1	1	1	1	2	2	2	2	2	2	2	2	2	2	2	2	1	2	2	2	2	1
408	Fixed	2	1	1	2	2	1	1	1	2	1	2	1	1	1	1	1	1	2	1	2	2	1	1	1	1	2	2	2	2	2	1	1	1	1	2	2	2	2	2	2	1	1	1	2	2	1	2	1
409	Fixed	2	2	2	2	2	2	1	1	1	1	1	1	1	1	1	1	2	2	2	2	2	1	1	1	1	2	1	2	1	1	2	1	1	1	1	1	2	2	2	2	1	1	1	1	1	1	1	2
410	Fixed	2	2	1	1	1	1	1	1	1	1	1	1	1	1	1	1	1	1	1	2	2	1	2	1	1	2	1	3	2	1	1	2	1	2	2	1	1	2	2	1	2	2	2	1	2	1	2	1
411	Fixed	2	2	1	1	2	1	1	1	1	1	1	1	1	2	1	1	2	2	2	2	1	1	2	2	1	1	1	1	1	1	2	2	2	2	2	2	2	2	2	2	2	2	2	2	2	2	2	2
412	Fixed	1	1	1	1	1	1	1	1	1	1	1	1	1	1	2	1	1	1	1	1	1	1	1	1	1	2	1	1	1	2	2	2	1	2	1	2	2	2	2	1	1	2	1	1	1	1	2	1
413	Fixed	1	2	2	1	2	1	1	1	1	1	1	2	1	1	1	1	1	1	1	1	1	1	1	1	1	1	1	1	1	2	2	2	1	2	2	2	2	1	2	1	2	2	2	1	2	2	2	1
414	Fixed	2	2	2	3	2	2	3	2	2	2	1	2	1	1	1	1	2	1	1	1	3	1	1	2	1	2	1	1	1	2	1	2	2	2	2	2	2	2	1	1	2	2	1	2	1	1	2	2
415	Fixed	1	2	1	1	1	1	1	1	2	2	1	1	1	1	1	1	1	1	1	1	1	1	2	1	1	1	1	1	1	1	1	2	1	2	2	1	1	2	2	1	2	2	1	2	2	1	2	1
416	Fixed	2	2	2	3	2	2	1	1	3	2	2	2	2	1	1	2	1	2	1	1	2	2	2	2	2	2	1	1	1	1	2	2	1	1	1	1	1	2	1	1	2	1	1	1	1	1	2	1
417	Fixed	2	2	1	1	2	1	1	1	1	2	1	2	2	1	1	2	2	2	1	1	2	1	2	2	1	1	1	2	1	1	1	2	2	1	2	1	2	2	2	1	1	2	1	2	2	1	1	1
418	Fixed	2	2	2	2	2	2	1	2	2	2	2	2	1	1	1	1	1	1	1	1	2	2	1	1	1	2	1	1	2	1	2	2	1	2	2	1	2	2	1	2	1	2	2	2	2	1	2	1
419	Fixed	1	2	2	2	1	1	2	1	1	1	1	2	2	1	1	1	2	1	1	1	1	1	2	2	1	2	1	2	1	1	1	1	1	2	2	1	1	2	1	1	2	2	1	2	2	1	2	1
420	Fixed	2	2	2	2	2	1	1	2	3	3	3	1	1	1	1	1	1	2	1	2	1	1	1	2	1	2	1	2	2	1	2	2	2	2	2	1	1	2	2	2	2	2	1	2	2	1	2	1
421	Fixed	2	1	1	1	1	1	2	1	1	1	1	1	1	1	1	1	2	1	1	1	1	1	1	2	1	1	1	2	1	1	2	1	1	1	2	1	2	2	1	1	2	2	1	2	2	1	2	1
422	Fixed	1	1	2	1	1	2	1	2	2	3	2	1	1	1	1	1	1	1	1	2	1	1	2	1	1	2	1	1	2	1	1	1	1	2	2	1	1	1	2	2	2	2	1	2	2	1	2	2
423	Fixed	2	2	2	2	2	2	2	2	2	2	2	2	2	2	2	2	2	2	2	2	2	2	2	2	2	2	2	2	2	2	2	2	2	2	2	2	2	2	2	2	2	2	2	2	2	2	2	2
424	Fixed	1	1	1	1	1	1	1	2	2	2	1	1	1	2	1	1	1	2	2	1	2	1	1	2	2	1	1	2	1	1	2	2	1	2	2	1	1	2	1	1	2	1	1	2	2	1	2	1
425	Fixed	2	2	2	2	2	2	1	2	3	3	2	3	2	1	2	2	1	2	2	3	1	2	2	2	1	2	1	2	2	1	1	2	2	1	1	1	1	1	1	2	2	1	1	1	2	1	2	1
426	Fixed	1	1	1	1	1	1	1	1	1	1	1	1	1	1	1	1	1	1	1	1	1	1	1	1	1	1	1	1	1	2	2	2	2	2	2	2	2	2	2	2	2	1	1	2	2	1	2	1
427	Fixed	1	1	1	1	2	1	1	1	2	2	1	1	1	1	1	1	1	1	1	1	1	1	1	1	1	1	1	1	1	2	1	1	2	1	2	1	1	1	2	2	2	2	1	1	1	1	1	1
428	Fixed	2	2	2	2	2	1	3	2	1	2	1	3	1	1	1	1	1	1	1	1	1	1	1	1	1	2	1	1	1	2	1	1	1	1	2	2	2	2	2	1	2	1	1	2	2	1	1	1
429	Fixed	2	2	1	2	2	2	1	2	3	4	4	1	2	1	2	2	2	1	1	3	2	2	2	1	1	1	1	3	3	1	1	2	1	2	2	1	1	2	2	2	2	2	1	2	2	1	2	1
430	Fixed	3	3	2	2	1	1	1	1	2	2	2	1	1	2	1	1	1	1	1	2	1	1	1	2	1	1	1	1	1	1	1	2	2	2	1	1	1	2	1	1	2	2	2	2	2	1	1	1
431	Fixed	2	2	1	1	1	1	1	1	1	1	1	1	2	1	1	1	1	1	1	1	1	1	1	1	1	2	2	1	1	2	1	2	1	2	2	1	2	2	2	1	2	2	1	2	2	2	2	2
432	Fixed	1	1	2	1	2	1	1	1	2	2	1	1	1	1	1	1	2	1	1	2	2	1	1	1	1	2	1	1	2	1	1	2	1	2	2	1	2	1	2	1	2	2	1	2	2	1	2	1
433	Fixed	1	1	1	1	2	1	1	1	2	1	1	2	1	1	1	1	1	1	1	1	1	1	1	1	1	1	1	1	1	2	1	2	2	2	2	1	1	1	2	1	2	2	2	2	1	1	2	1
434	Fixed	1	2	1	2	2	2	1	2	2	2	1	1	3	1	2	1	1	2	1	1	1	2	1	2	1	2	1	1	1
435	Fixed	2	1	1	1	1	1	1	1	1	1	1	1	1	1	1	1	2	1	1	2	1	1	1	1	1	1	1	1	1	2	2	2	2	2	1	2	2	2	2	1	1	2	1	2	2	2	2	2
436	Fixed	1	1	1	1	2	1	1	2	2	1	2	2	1	1	1	1	1	2	1	1	1	1	1	1	1	1	1	1	1	2	2	2	2	2	2	1	2	2	2	2	1	2	2	2	2	2	2	1
437	Fixed	2	2	3	3	3	2	2	1	1	1	1	1	1	1	1	1	3	2	2	2	2	1	1	1	1	1	3	1	2	1	1	1	1	1	2	1	2	2	1	1	1	1	1	1	1	1	1	1
438	Fixed	1	2	2	1	1	1	2	1	1	1	1	1	1	1	1	1	1	1	1	1	1	1	1	1	1	2	1	2	1	2	2	1	1	2	2	1	2	2	2	1	2	2	1	2	2	1	2	1
439	Fixed	1	2	1	1	2	1	1	1	3	3	3	1	1	1	1	1	1	1	1	1	1	1	3	2	1	1	1	1	1	2	1	2	1	2	2	1	1	2	2	2	2	2	2	1	2	1	2	1
440	Fixed	1	1	2	1	2	1	1	1	2	2	1	1	1	3	1	1	2	1	1	2	1	2	2	1	1	2	1	1	1	1	1	2	2	2	2	1	1	2	2	1	2	1	1	2	2	1	2	2
441	Fixed	2	1	1	3	2	3	1	2	2	3	2	2	1	1	1	1	1	1	1	2	2	1	1	2	2	2	1	1	1	1	1	2	2	2	2	1	1	2	2	1	2	2	1	2	2	1	1	1
442	Fixed	2	1	1	2	2	1	1	1	2	2	2	1	2	1	1	1	1	1	1	2	2	1	1	2	1	2	2	1	3	1	2	1	1	2	2	1	2	2	2	1	2	2	1	2	2	1	2	1
443	Fixed	2	2	1	2	2	1	1	1	2	1	1	1	1	1	1	2	2	1	1	2	1	1	1	1	1	2	1	1	3	1	1	2	2	2	1	1	1	2	1	1	2	1	1	2	1	1	2	1
444	Fixed	2	2	2	2	2	2	1	1	1	1	1	1	1	1	1	1	1	1	1	1	1	1	1	1	1	1	1	2	1	1	1	2	1	2	2	1	2	1	1	1	2	2	2	1	2	2	2	1
445	Fixed	3	3	2	2	2	2	1	2	2	2	2	3	2	1	2	3	2	1	1	1	2	1	2	3	2	3	2	3	2	1	1	1	2	1	2	1	1	1	1	1	2	1	1	1	1	1	1	1
446	Fixed	2	2	2	2	2	2	2	2	2	2	2	2	2	2	3	3	2	3	2	1	1	2	2	2	2	2	3	2	3	1	2	1	1	1	1	2	1	2	1	1	1	1	1	2	2	1	1	2
447	Fixed	2	2	1	1	2	1	1	1	1	1	1	1	1	1	1	1	1	1	2	2	2	1	2	2	2	2	1	2	1	2	1	2	2	2	2	2	2	2	1	2	2	2	1	2	2	1	2	1
448	Fixed	2	2	2	2	2	1	1	1	2	2	2	2	1	2	2	2	2	2	1	2	1	1	1	1	2	2	2	2	2	1	2	2	1	2	2	1	1	1	1	1	2	2	1	2	2	1	2	1
449	Fixed	2	2	2	1	2	2	1	2	3	2	2	1	1	2	2	2	3	1	2	2	2	3	3	2	1	4	1	2	2	1	1	1	2	1	1	1	1	2	2	1	2	1	1	2	1	1	1	1
450	Fixed	1	1	1	1	2	2	1	1	2	3	2	2	2	2	1	1	2	1	1	2	1	1	1	1	1	1	1	2	2	1	1	1	1	1	1	1	1	2	1	1	2	2	1	1	1	1	1	1
451	Fixed	1	1	1	2	2	1	1	1	2	1	1	1	2	1	1	2	1	2	1	1	1	1	1	1	1	1	1	1	1	1	2	2	1	1	2	1	2	2	2	1	2	2	1	2	2	1	2	1
452	Fixed	1	1	1	1	1	1	1	1	1	1	1	1	1	1	1	1	1	1	2	1	2	2	1	1	1	1	1	1	1	2	2	2	1	2	2	1	2	2	2	1	2	2	2	1	2	2	2	1
453	Fixed	2	1	1	1	1	1	2	1	2	1	2	1	2	1	2	1	2	1	1	2	3	1	2	1	1	1	1	1	1	2	1	2	2	2	2	1	1	2	2	1	2	2	1	2	2	1	1	1
454	Fixed	2	2	2	2	2	2	1	1	2	2	2	2	2	2	2	2	2	2	2	2	2	2	2	2	2	2	2	2	2	1	1	2	1	1	1	1	1	2	1	2	2	1	1	1	1	1	1	2
455	Fixed	1	1	2	1	2	1	1	2	2	1	1	1	1	1	1	1	1	2	1	1	1	1	1	1	1	2	1	1	1	2	2	2	1	2	2	1	2	2	2	1	2	2	1	2	2	1	2	1
456	Fixed	2	2	1	2	1	2	1	2	3	3	3	2	1	1	1	1	1	1	1	2	2	1	1	2	1	1	1	1	1	2	2	2	1	2	2	1	2	2	2	1	2	2	1	2	2	1	2	1
457	Fixed	2	2	2	2	2	1	1	1	1	1	2	2	2	1	1	1	2	1	2	2	2	1	1	2	1	2	1	1	1	1	1	2	2	1	2	1	1	1	2	2	2	1	1	1	1	1	2	1
458	Fixed	1	1	1	1	1	1	1	1	1	1	1	1	1	1	1	1	1	1	1	1	1	1	1	1	1	1	1	1	1	2	2	2	2	2	2	2	2	2	2	2	2	2	2	2	2	2	2	2
459	Fixed	2	2	1	2	1	1	1	1	2	2	2	1	1	1	1	1	1	1	2	1	2	1	1	1	1	3	2	1	2	1	1	2	2	1	2	1	1	2	2	1	2	1	1	1	2	1	2	1
460	Fixed	1	1	1	1	2	1	1	1	1	1	1	2	1	1	1	1	1	1	1	1	1	1	2	1	1	1	2	1	1	2	1	2	1	1	2	2	1	2	2	1	2	2	1	1	2	1	2	2
461	Fixed	1	1	1	1	1	1	1	1	1	1	1	1	1	1	1	1	2	1	1	1	1	1	1	1	1	1	1	1	1	2	2	2	1	2	2	2	2	2	1	1	2	1	1	1	1	1	2	1
462	Fixed	2	2	2	2	2	1	1	2	2	2	2	2	2	1	1	2	1	2	1	1	2	2	2	2	2	2	2	2	2	1	2	2	2	1	1	1	1	2	1	2	2	2	1	1	2	1	2	1
463	Fixed	1	1	1	1	2	1	1	1	2	2	1	1	1	1	1	1	1	3	1	1	1	1	1	2	1	1	1	2	1	1	1	2	1	2	2	1	1	1	2	1	2	2	2	2	2	2	2	1
464	Fixed	2	2	1	2	1	1	2	3	2	1	1	1	2	2	3	2	2	2	2	2	2	1	2	2	2	2	2	2	2	1	2	2	1	2	2	1	1	1	2	2	2	2	1	1	2	1	2	1
465	Fixed	1	2	1	2	2	1	1	1	1	2	2	3	2	1	2	1	2	1	1	2	1	1	2	2	1	1	1	2	1	2	1	2	1	2	2	2	2	2	2	2	2	2	2	2	2	2	2	2
466	Fixed	1	2	1	1	1	1	1	1	2	1	1	1	1	1	1	1	1	1	1	1	1	1	1	2	1	2	1	1	1	2	2	2	1	2	2	1	1	2	2	1	2	2	1	2	1	1	2	1
467	Fixed	2	2	2	2	2	2	2	2	2	2	2	2	2	2	2	2	3	3	3	1	1	2	2	3	1	1	3	1	2	2	2	2	1	2	1	2	1	2	1	1	2	2	2	1	2	2	1	1
468	Fixed	2	2	2	2	2	1	1	1	3	1	2	3	2	1	1	1	1	2	2	1	1	1	1	1	1	2	2	2	3	1	2	2	2	2	2	1	1	2	1	1	2	1	2	1	2	1	2	1
469	Fixed	2	2	1	1	2	1	1	1	2	1	1	1	2	3	2	1	3	2	2	1	1	1	1	1	1	2	2	1	1	2	1	2	1	2	1	1	2	2	1	1	2	1	1	2	1	1	2	1
470	Fixed	1	2	1	2	2	1	1	1	1	1	2	1	1	1	1	1	1	1	1	1	1	1	1	2	1	1	2	1	2	2	1	2	1	2	2	1	2	2	1	1	2	2	1	2	2	1	2	1
471	Fixed	1	2	3	2	1	3	2	3	1	2	4	2	3	1	2	2	1	1	2	3	2	3	2	3	2	4	1	2	1	1	2	2	1	2	1	1	2	2	1	2	1	1	1	2	1	1	2	2
472	Fixed	3	3	2	2	2	2	1	1	2	1	2	2	2	1	1	3	1	3	2	1	2	2	1	1	1	2	1	1	2	2	1	2	1	1	2	1	2	2	2	2	2	1	1	2	1	1	1	2
473	Fixed	3	3	1	2	2	1	1	2	2	2	1	3	2	2	2	1	1	2	1	1	1	1	1	1	1	2	1	2	2	1	1	2	1	2	2	2	1	2	1	2	2	2	1	2	2	1	2	1
474	Fixed	2	1	1	1	1	1	2	1	2	2	1	2	1	1	2	1	2	2	2	1	1	1	2	1	1	1	1	2	1	2	2	2	1	2	2	1	2	2	2	2	2	2	1	2	1	2	2	1
475	Fixed	2	1	1	2	2	1	1	1	2	1	3	1	1	1	1	1	2	1	1	1	2	1	1	1	2	2	1	2	2	1	2	2	1	2	2	1	2	1	1	2	2	2	1	2	2	1	2	1
476	Fixed	1	1	1	1	1	1	1	1	1	1	2	2	1	1	1	1	1	1	1	1	1	1	1	1	1	1	1	1	1	2	2	2	1	2	1	1	1	1	1	2	2	2	1	1	2	1	1	1
477	Fixed	2	1	2	1	1	1	1	1	4	2	3	1	2	1	1	1	1	1	1	2	1	1	1	1	1	2	1	1	2	1	2	2	2	2	2	1	1	2	2	1	2	1	1	1	2	1	2	1
478	Fixed	2	2	2	2	2	2	1	1	2	2	1	2	3	1	1	1	1	2	1	2	1	1	1	2	1	2	1	2	1	1	2	2	1	1	1	1	1	2	2	1	1	1	1	2	2	1	2	2
479	Fixed	2	2	2	3	2	1	1	2	3	2	2	2	2	1	1	2	1	2	1	2	2	1	2	2	2	3	2	2	2	1	2	2	2	1	1	1	2	2	1	1	2	1	1	1	2	1	1	1
480	Fixed	1	1	1	2	2	1	1	1	2	2	1	2	1	2	1	1	1	2	2	2	2	1	2	2	1	2	2	2	2	1	2	2	1	1	2	1	1	2	2	2	1	2	2	2	2	1	2	1
481	Fixed	3	2	3	2	2	3	2	2	2	2	2	2	3	1	1	1	2	2	1	2	2	1	1	2	1	1	1	1	2	1	2	1	1	1	2	1	1	2	2	1	2	1	1	2	1	1	2	1
482	Fixed	2	2	2	2	2	2	1	1	1	1	1	2	2	1	1	1	2	2	1	1	2	1	2	2	2	2	1	2	1	1	1	2	1	1	2	2	1	2	1	2	1	2	2	1	2	2	1	1
483	Fixed	2	2	2	1	2	1	1	1	1	1	1	1	3	1	1	2	2	1	1	1	1	1	2	1	1	1	1	2	1	1	1	1	1	1	2	1	1	2	1	1	2	2	1	1	2	1	2	2
484	Fixed	1	1	1	1	1	2	1	1	1	1	1	1	1	1	1	1	1	1	1	1	1	1	1	1	1	1	1	1	1	1	2	2	1	2	1	2	1	2	1	2	1	2	1	2	2	1	1	1
485	Fixed	1	2	2	1	2	1	1	1	1	1	2	1	1	1	1	1	1	2	1	1	2	1	1	1	1	1	1	1	1	2	1	2	1	1	2	2	2	2	2	2	1	2	1	2	1	1	2	1
486	Fixed	2	3	1	1	1	1	1	1	1	2	1	1	1	1	1	2	2	1	1	2	3	1	2	2	1	1	1	2	1	1	1	1	1	2	1	1	1	1	2	2	1	2	2	2	2	1	2	1
487	Fixed	3	3	3	4	3	2	1	1	1	1	2	4	4	1	1	2	1	4	3	1	3	2	3	2	2	3	3	4	1	1	2	2	2	2	1	2	1	2	2	2	2	1	1	2	2	1	2	1
488	Fixed	3	2	2	3	3	2	1	2	2	2	3	2	1	1	2	2	2	1	1	2	3	2	2	2	1	3	2	2	1	1	2	1	2	2	2	1	1	1	2	1	2	1	1	1	1	1	2	1
489	Fixed	1	1	1	2	1	1	1	1	1	1	1	2	1	1	1	1	1	1	1	1	1	1	1	1	1	1	1	1	1	2	2	2	1	2	2	1	2	2	1	1	2	2	1	2	2	2	2	1
490	Fixed	2	2	2	2	2	2	1	2	2	2	1	2	2	1	1	2	1	2	2	3	2	1	1	2	3	3	3	3	2	1	2	1	1	1	1	1	1	2	2	2	1	2	1	1	1	1	1	1
491	Fixed	2	1	2	2	2	1	1	1	1	1	1	1	2	2	2	1	1	1	1	2	2	1	1	2	1	1	1	3	1	2	1	2	2	2	2	2	2	2	2	1	2	2	1	2	2	2	2	1
492	Fixed	1	1	1	2	1	1	1	1	1	1	1	1	1	1	1	1	1	1	1	1	1	1	1	1	1	1	1	1	1	1	1	2	1	2	2	2	2	2	1	1	2	2	1	1	2	2	2	1
493	Fixed	2	2	3	2	2	1	1	1	2	2	1	2	1	1	1	2	1	2	1	2	2	1	2	2	1	2	2	1	1	1	2	2	1	1	2	1	2	2	2	2	1	2	1	2	1	1	2	1
494	Fixed	1	2	1	1	2	1	1	1	1	1	1	1	1	1	1	1	2	1	1	1	1	1	2	2	1	1	1	2	2	2	1	2	1	2	2	2	2	2	1	1	2	2	1	2	2	1	2	1
495	Fixed	2	1	1	1	2	1	1	2	2	1	2	3	2	1	1	2	2	1	1	1	2	2	2	1	1	2	1	2	1	2	1	2	1	2	1	1	2	2	2	1	1	2	2	2	2	1	2	1
496	Fixed	2	2	2	2	2	1	1	1	1	1	2	2	1	1	1	1	1	1	1	2	1	1	1	1	1	2	1	1	1	1	2	2	2	1	1	2	1	2	2	1	2	2	1	1	2	1	2	1
497	Fixed	2	2	2	2	2	2	2	2	3	2	3	2	3	2	2	2	3	3	3	4	4	3	3	2	3	3	3	3	2	1	1	1	1	1	2	1	1	2	2	2	2	1	1	1	1	1	1	1
498	Fixed	1	2	1	1	2	1	1	1	1	1	1	1	1	1	1	1	2	1	1	2	1	1	1	1	1	1	1	1	1	2	2	2	2	2	2	1	1	2	2	1	2	1	1	2	2	1	2	2
499	Fixed	2	1	1	2	2	1	1	2	2	2	1	1	1	1	2	1	3	2	2	1	1	1	1	1	1	2	1	1	2	1	2	2	1	1	2	1	1	2	2	1	2	2	2	2	2	1	2	1
500	Fixed	2	2	2	2	2	1	1	1	2	2	2	1	1	1	1	2	1	1	1	1	1	2	1	1	1	2	1	1	2	1	1	2	1	2	2	1	1	2	2	1	2	2	2	2	2	1	2	1
501	Fixed	2	2	1	2	2	1	1	1	3	2	2	1	1	1	1	1	2	2	1	2	1	1	1	1	1	1	1	1	2	1	2	2	1	2	2	1	1	1	2	1	2	2	1	2	2	1	2	1
502	Fixed	2	2	2	2	2	2	1	2	2	2	3	2	2	1	1	2	1	2	2	1	2	2	1	1	2	2	1	1	2	2	2	2	1	1	2	1	2	2	2	1	2	2	1	1	2	1	2	1
503	Fixed	2	2	2	2	1	1	1	1	2	2	1	3	2	1	2	1	2	2	1	1	1	1	1	1	1	2	1	1	1	1	2	1	1	1	2	1	1	2	2	1	2	2	1	2	2	1	2	1
504	Fixed	1	1	1	1	1	1	1	1	2	1	1	1	1	1	2	1	1	2	2	1	2	1	1	1	1	1	1	1	1	2	2	1	1	2	2	1	2	2	2	1	1	2	1	1	2	1	2	2
505	Fixed	1	1	1	1	1	1	1	2	2	2	1	3	2	1	1	1	1	1	1	1	1	2	2	1	1	2	1	1	1	1	1	2	1	1	2	2	1	2	1	1	2	1	1	1	2	1	2	1
506	Fixed	2	2	2	3	3	2	1	2	2	2	1	1	1	1	1	1	1	2	1	1	2	2	2	2	1	3	2	1	2	1	2	1	1	1	2	1	1	1	2	1	2	2	1	2	2	1	1	1
507	Fixed	1	1	1	1	1	1	1	1	1	2	1	2	1	1	1	1	1	1	1	1	1	1	1	1	1	1	1	1	1
508	Fixed	3	3	2	2	2	2	1	2	2	2	3	3	3	1	1	1	1	3	1	2	3	1	3	3	2	4	4	3	1	1	1	1	2	1	1	1	1	1	1	1	1	1	1	1	1	1	2	1
509	Fixed	1	1	1	2	1	1	1	1	2	1	1	1	1	1	1	1	1	1	1	1	1	1	2	1	1	1	1	1	1	2	2	2	1	2	2	1	2	2	2	2	2	2	1	2	2	2	2	1
510	Fixed	2	2	1	2	3	4	1	2	4	4	3	2	1	1	2	1	1	2	2	3	3	1	2	3	1	3	1	2	4	1	1	1	1	2	1	1	1	2	2	2	2	2	1	1	2	1	2	1
511	Fixed	1	2	2	3	2	2	2	2	1	2	2	2	1	2	1	2	2	1	2	2	1	2	2	1	2	1	2	1	2	1	2	1	1	2	1	1	2	1	2	1	1	2	1	1	2	1	1	1
512	Fixed	1	2	2	1	1	1	1	1	2	2	2	1	1	1	1	1	1	1	1	1	1	1	1	1	1	1	1	1	1	2	2	2	1	2	2	1	1	2	2	1	1	2	2	1	2	1	2	1
513	Fixed	2	2	2	2	2	2	2	2	2	3	2	2	2	1	1	2	1	2	2	2	1	2	1	1	1	3	2	2	3	1	2	2	2	2	2	1	1	2	2	1	1	1	2	1	2	1	2	1
514	Fixed	1	1	1	1	2	1	1	1	2	2	2	2	1	1	1	1	1	1	1	1	1	1	2	1	1	2	1	1	1	2	1	2	2	2	2	1	1	1	2	2	2	2	1	1	1	2	2	1
515	Fixed	2	1	2	1	1	2	1	1	1	1	1	1	1	1	1	1	1	2	1	1	1	1	1	2	1	1	1	1	1	2	2	2	1	2	2	1	2	2	1	1	2	2	2	2	2	2	2	1
516	Fixed	2	1	1	2	2	1	1	1	1	1	2	1	1	1	1	3	1	2	2	1	2	1	2	2	1	2	1	2	1	1	1	2	1	2	2	1	1	2	1	2	1	1	1	2	2	1	2	1
517	Fixed	1	1	1	1	1	1	1	1	2	2	1	1	1	1	1	1	1	1	1	1	1	1	1	1	1	2	1	1	1	1	1	2	2	2	2	1	2	2	2	2	2	2	1	2	2	2	2	1
518	Fixed	3	2	1	1	2	1	1	1	1	1	2	3	2	2	3	2	2	2	1	1	1	1	1	2	1	2	1	2	1	2	2	1	1	1	1	1	1	2	2	1	2	2	1	2	2	1	1	1
519	Fixed	2	1	1	1	2	1	1	1	2	3	3	2	2	1	1	2	1	2	3	2	1	1	2	2	2	3	2	2	2	1	2	2	2	1	2	1	1	2	2	1	2	1	1	1	2	1	2	1
520	Fixed	3	4	3	3	2	4	1	4	4	4	1	4	2	1	1	3	2	3	1	1	3	2	2	2	1	4	4	2	4	1	1	1	2	1	1	2	1	1	1	2	2	1	1	1	1	2	1	1
521	Fixed	1	1	1	2	2	2	2	1	1	1	2	1	1	1	1	1	1	1	1	1	1	1	1	1	1	1	1	1	2	1	2	2	1	2	2	1	2	2	1	1	2	2	2	2	2	1	2	1
522	Fixed	1	1	2	1	2	1	2	2	2	1	2	2	1	2	2	3	1	2	3	1	1	1	1	1	1	2	1	2	2	2	2	1	1	1	1	1	1	2	1	1	2	2	1	1	2	1	1	1
523	Fixed	2	2	2	1	1	1	1	1	2	1	1	1	1	1	1	1	1	2	1	2	1	1	1	1	1	1	1	1	1	1	2	2	2	2	2	1	2	2	2	2	2	2	1	1	2	2	2	1
524	Fixed	2	2	2	2	2	2	1	2	2	2	3	2	1	1	1	1	1	2	2	2	2	2	1	2	1	2	2	2	2	1	1	1	1	1	2	1	1	1	2	1	2	1	1	2	1	1	2	1
525	Fixed	3	3	3	2	3	4	1	2	2	2	1	1	1	1	1	1	2	1	1	2	2	3	4	3	2	2	1	2	1	1	2	2	1	2	2	1	1	1	1	1	2	2	1	2	2	2	2	1
526	Fixed	2	2	2	2	2	1	2	1	2	1	2	2	1	4	1	1	2	2	2	1	1	1	1	2	1	2	2	2	1	1	1	2	1	1	1	2	1	2	2	1	1	2	1	2	1	1	1	1
527	Fixed	2	3	2	2	1	2	1	2	2	3	4	1	3	1	1	2	2	2	1	3	1	2	2	1	1	2	1	2	1	1	1	2	2	1	2	1	1	2	1	2	2	1	1	1	1	1	2	1
528	Fixed	2	2	1	3	1	1	1	1	1	1	1	1	1	1	1	1	2	1	1	1	1	1	1	1	1	1	1	1	1	1	1	1	1	1	2	1	2	2	1	1	2	1	1	2	2	2	2	1
529	Fixed	3	4	2	2	4	2	2	3	2	2	4	4	2	1	2	3	1	4	2	3	3	1	3	2	1	2	4	1	4	1	1	2	1	1	1	1	1	2	2	1	1	2	1	1	1	1	1	2
530	Fixed	1	1	1	2	2	1	1	1	2	2	2	1	1	2	2	2	1	2	1	2	1	1	2	2	1	1	1	2	1	1	2	2	1	2	2	1	1	2	1	1	2	1	2	2	1	1	2	1
531	Fixed	2	2	2	2	2	2	1	1	2	2	2	2	2	1	1	1	1	1	1	2	2	1	1	2	3	3	1	1	1	1	2	2	1	1	1	1	1	2	1	1	1	2	1	1	1	1	1	1
532	Fixed	2	2	2	2	2	2	1	2	2	2	2	1	2	2	2	2	1	1	1	1	2	1	1	1	1	1	1	1	1	2	1	2	1	2	2	1	1	2	2	1	2	2	2	2	2	2	2	1
533	Fixed	2	2	2	2	2	2	1	1	1	1	1	1	2	1	1	1	1	1	1	1	2	1	2	1	1	2	1	2	2	1	2	2	1	2	1	1	1	2	1	1	2	1	1	2	1	1	1	1
534	Fixed	2	1	2	1	2	1	1	1	2	1	2	1	1	1	2	1	3	2	1	1	2	1	3	2	1	1	1	1	1	1	2	2	1	2	2	1	1	2	1	1	2	1	1	2	2	2	2	2
535	Fixed	1	2	1	1	1	1	1	1	1	1	1	2	2	1	1	1	1	1	1	1	1	1	1	1	1	2	1	1	1	1	2	2	2	2	2	1	2	2	2	1	2	2	2	2	2	1	2	1
536	Fixed	1	1	1	2	2	1	1	1	1	1	1	1	1	1	1	1	1	1	1	1	1	1	1	1	1	2	1	1	1	2	2	2	1	2	2	2	1	2	2	1	2	2	1	2	2	1	2	1
537	Fixed	2	2	2	3	2	1	1	1	3	3	2	3	1	2	2	1	2	3	2	1	1	1	3	3	2	3	3	3	2	1	1	1	1	1	2	1	1	2	2	2	1	1	1	1	1	1	2	1
538	Fixed	1	2	1	2	1	1	1	1	2	3	2	2	1	1	1	1	1	1	2	2	2	1	1	1	1	2	1	1	1	1	2	2	1	2	2	1	2	2	2	1	2	2	1	1	2	1	2	1
539	Fixed	3	2	3	2	3	2	3	2	2	3	3	4	3	2	3	4	2	3	2	3	4	3	3	2	3	2	3	2	2	2	2	2	2	1	1	1	2	2	1	1	1	2	1	1	1	1	2	2
540	Fixed	1	1	2	2	1	2	3	2	2	2	4	3	1	1	2	2	2	2	1	2	1	1	2	2	1	2	1	2	2	1	1	2	2	1	1	1	1	2	2	1	1	2	1	2	1	1	1	1
541	Fixed	1	1	1	2	2	1	1	1	2	1	1	1	1	1	1	1	1	1	1	1	1	1	1	1	1	1	1	1	1	1	1	2	2	2	2	1	1	2	1	1	2	2	1	1	2	1	2	1
542	Fixed	2	2	2	2	2	2	1	1	2	1	1	1	1	1	1	1	1	1	1	1	1	1	1	1	1	2	1	1	1	1	2	1	1	1	2	1	2	2	1	1	2	2	2	2	2	1	2	1
543	Fixed	2	2	2	2	2	2	1	1	1	1	1	1	1	1	1	1	1	1	1	2	1	1	1	1	1	2	1	1	1	2	2	2	1	2	2	2	1	2	2	1	2	2	2	2	1	2	2	1
544	Fixed	3	3	4	4	3	4	1	2	2	2	1	3	3	3	1	2	1	2	2	2	2	1	1	1	1	3	3	1	1	1	1	2	1	1	2	2	2	2	1	1	2	1	2	2	2	1	2	1
545	Fixed	3	3	2	2	2	2	1	2	2	2	1	2	1	1	1	2	2	2	3	2	2	2	2	2	1	1	3	2	3	1	1	1	1	1	1	1	1	2	2	1	2	1	1	1	2	1	1	1
546	Fixed	1	1	1	1	2	1	2	1	4	4	1	1	2	1	2	2	1	1	2	1	1	1	1	2	2	2	1	2	3	1	2	2	1	2	1	1	1	1	2	2	2	2	1	1	2	2	1	1
547	Fixed	1	1	1	4	2	2	1	1	1	1	1	1	4	1	1	1	1	1	1	1	1	1	2	1	1	2	1	1	1	2	1	2	2	2	2	1	2	2	2	2	1	2	2	2	2	1	2	2
548	Fixed	2	2	1	2	2	1	1	1	1	2	3	1	1	2	3	1	1	1	1	1	1	2	1	1	1	2	1	1	1	2	2	2	1	2	2	1	1	1	1	1	2	2	1	1	2	1	2	2
549	Fixed	3	3	2	3	3	3	1	1	1	1	2	2	3	1	1	2	1	1	1	2	3	1	4	4	2	3	1	3	2	1	1	2	2	1	2	1	1	2	2	2	2	1	1	1	1	1	2	1
550	Fixed	1	1	1	2	2	1	1	1	2	2	2	2	2	2	2	2	1	1	1	2	1	1	1	1	1	1	1	1	1	2	2	2	1	2	2	1	2	2	2	2	1	2	1	1	1	2	2	1
551	Random	1	2	2	2	1	3	3	1	2	1	2	3	3	4	3	3	3	2	3	2	1	2	3	2	1	3	2	3	3	1	1	1	1	1	1	1	1	1	2	2	2	2	1	1	1	1	1	1
552	Random	1	1	1	1	1	1	1	1	1	1	1	1	1	1	1	1	1	1	1	1	1	1	1	1	1	1	3	1	2	2	2	2	1	2	2	1	2	2	2	1	2	2	2	2	2	2	2	2
553	Random	1	1	2	2	1	1	1	1	1	1	1	1	1	2	1	1	1	1	1	1	1	1	1	1	1	1	1	1	2	2	1	2	1	2	2	2	2	2	1	1	2	2	1	2	1	2	2	1
554	Random	2	1	2	2	2	1	1	1	1	1	1	2	1	1	1	2	2	1	2	1	3	1	2	1	1	1	1	1	2	2	2	2	1	1	1	1	2	2	1	1	2	1	1	2	2	1	2	1
555	Random	2	2	2	2	2	2	2	1	1	1	1	1	2	1	2	2	2	1	3	2	1	1	1	2	1	2	1	1	2	2	1	2	1	1	2	1	1	2	2	1	2	2	1	1	2	2	2	1
556	Random	1	1	1	1	1	1	1	2	2	1	1	3	1	2	2	1	2	1	1	2	1	1	1	2	1	2	1	1	2	1	2	1	2	1	1	1	2	2	2	2	1	2	2	2	2	1	1	2
557	Random	2	2	1	2	2	1	1	1	2	1	2	1	1	1	1	1	2	2	1	3	1	1	1	1	1	1	1	3	2	1	2	2	2	2	2	1	1	2	2	2	2	2	2	2	2	2	2	1
558	Random	1	2	1	1	1	1	1	2	2	2	1	1	1	1	1	1	1	1	1	1	1	1	1	1	1	2	1	1	1	2	1	2	2	2	2	2	2	2	2	1	2	2	1	2	2	2	2	1
559	Random	2	2	2	2	2	1	1	1	1	1	1	2	2	1	1	2	2	2	1	1	2	1	1	2	1	2	2	2	1	1	1	2	1	2	2	2	2	1	2	1	2	2	1	2	2	1	2	1
560	Random	2	2	2	2	2	1	1	2	1	1	1	2	2	1	1	1	2	2	2	1	2	1	2	1	1	2	1	2	1	2	2	2	1	2	2	1	1	2	2	1	2	2	1	1	2	2	2	1
561	Random	1	1	1	2	2	1	1	1	2	1	1	3	1	1	1	1	1	1	2	3	2	1	2	1	1	2	2	2	1	1	1	1	2	1	2	1	2	2	2	1	2	2	1	1	1	1	2	1
562	Random	1	1	1	3	1	1	1	1	1	1	1	1	2	1	1	1	1	1	1	1	1	1	1	1	1	1	3	1	2	2	1	1	1	1	2	2	2	1	2	1	1	2	1	1	2	1	1	1
563	Random	2	1	2	2	2	1	2	2	2	2	2	2	2	1	2	1	2	2	3	2	2	2	2	1	1	2	2	1	1	1	1	2	2	2	2	1	1	2	2	1	1	2	1	2	2	2	2	1
564	Random	1	1	1	1	1	1	1	1	1	2	1	1	1	3	2	1	1	1	1	1	2	1	1	2	1	1	2	1	1	2	2	2	1	1	2	2	2	2	2	2	2	1	1	2	2	2	2	2
565	Random	3	3	3	3	3	3	1	2	1	2	1	3	2	1	2	1	2	1	2	2	3	2	1	2	1	1	1	1	1	2	2	2	1	2	1	2	1	2	2	1	2	2	1	2	2	2	2	1
566	Random	1	1	2	2	2	2	1	2	1	1	2	1	2	1	1	1	1	2	1	1	3	1	1	1	2	2	2	1	2	1	2	2	1	2	2	1	2	1	2	1	2	2	1	1	2	1	2	1
567	Random	1	1	1	1	1	1	1	1	1	1	1	1	1	1	1	1	1	1	1	1	1	1	1	1	1	1	1	1	1	1	1	2	1	1	2	1	1	2	2	1	1	1	1	1	2	1	2	1
568	Random	2	2	2	1	1	2	1	1	2	1	2	2	1	1	1	1	1	1	1	2	2	1	3	2	1	2	1	2	1	1	1	2	2	2	2	1	2	2	1	1	2	2	1	2	2	1	2	1
569	Random	1	1	2	2	2	1	1	2	2	2	3	1	1	1	1	1	1	1	1	3	1	1	2	1	1	2	1	1	1	1	1	2	2	1	2	1	2	2	2	1	2	1	1	2	1	1	2	1
570	Random	2	2	2	2	2	1	1	1	1	1	1	1	1	1	1	1	1	1	1	1	2	1	1	1	1	1	2	1	1	2	2	2	1	2	2	1	2	2	2	1	2	2	1	1	2	2	2	1
571	Random	2	2	2	2	2	3	1	2	1	1	2	1	1	1	1	1	1	1	1	1	2	1	1	1	1	2	1	1	1	1	1	1	2	2	2	1	1	2	2	2	1	2	1	1	1	2	2	1
572	Random	2	2	1	2	2	1	1	2	3	2	3	2	2	3	1	2	1	1	1	3	2	1	2	1	1	2	1	1	2	1	2	2	1	2	2	1	1	2	2	1	1	2	1	2	2	1	2	1
573	Random	2	2	2	3	3	3	2	3	2	3	3	2	1	1	2	2	2	3	2	3	3	3	3	3	1	3	2	2	2	1	1	1	1	1	2	1	1	2	2	2	2	1	1	1	1	1	1	1
574	Random	2	2	1	1	2	1	1	1	2	1	1	1	2	1	1	1	2	1	1	2	1	1	1	1	1	1	1	1	2	2	2	2	1	2	2	1	1	2	2	1	1	2	2	1	2	1	1	1
575	Random	2	2	2	2	1	2	3	3	2	3	3	2	2	1	2	2	2	2	2	2	1	1	2	1	1	2	3	2	2	1	2	2	2	2	2	1	2	2	1	1	2	1	1	1	2	1	2	1
576	Random	2	1	1	2	2	2	1	1	3	2	2	2	1	1	3	2	1	3	1	2	1	1	2	2	1	2	1	2	2	2	2	2	1	2	1	1	1	2	2	2	1	2	1	1	2	2	2	1
577	Random	2	2	2	2	2	2	3	1	1	1	2	4	2	2	2	2	2	2	1	2	2	2	3	2	1	1	3	2	1	1	1	2	2	1	1	1	2	2	2	1	1	1	1	1	1	1	1	2
578	Random	2	1	1	1	2	2	1	2	2	2	2	1	1	1	2	1	1	1	1	1	2	1	2	1	1	2	2	1	1	1	2	2	1	2	2	1	2	2	2	1	2	2	1	1	2	2	2	1
579	Random	2	2	2	1	2	1	1	2	2	2	2	1	2	1	1	1	2	1	1	2	2	1	1	1	2	1	1	2	1	2	1	2	1	2	2	1	1	2	2	1	2	2	2	1	2	1	2	1
580	Random	1	2	1	2	1	1	1	1	1	1	1	2	2	1	2	2	1	2	1	1	1	1	1	1	1	2	2	2	1	2	1	1	1	2	1	2	2	2	2	1	1	1	1	2	2	1	2	1
581	Random	2	2	1	2	2	1	2	2	2	2	1	2	1	2	1	1	1	1	2	1	2	1	2	1	1	2	1	1	1	1	1	2	2	2	1	1	1	2	2	1	1	2	1	2	2	1	2	1
582	Random	1	1	3	1	1	3	1	1	2	1	2	3	1	1	2	1	2	2	4	2	1	1	1	1	1	1	1	2	1	1	1	2	1	2	1	1	1	1	1	1	1	1	2	2	2	2	1	1
583	Random	2	1	2	1	2	1	1	2	2	2	2	1	1	1	1	1	1	1	1	2	2	1	1	1	1	2	1	2	1	1	2	2	1	2	1	1	1	2	2	2	2	1	1	1	2	1	2	1
584	Random	2	2	2	3	3	2	2	3	3	3	3	2	2	1	2	2	1	3	1	3	1	2	1	2	2	2	2	2	2	1	2	2	1	2	2	1	1	2	1	1	2	2	2	2	1	1	2	1
585	Random	1	1	1	1	2	1	1	2	3	2	1	1	1	1	1	1	1	1	1	1	1	1	1	1	1	2	1	1	2	1	2	2	1	2	2	1	2	2	1	2	2	2	1	1	2	1	2	1
586	Random	3	3	2	3	2	2	1	4	3	3	3	3	3	2	2	3	2	4	2	2	3	2	3	2	2	2	3	2	4	1	2	2	2	2	1	1	1	2	2	2	2	1	1	1	2	1	2	1
587	Random	1	1	2	1	2	2	1	2	3	1	2	1	1	1	1	1	1	1	1	2	2	2	1	2	1	2	1	1	3	1	2	2	1	2	2	1	2	1	2	2	2	2	1	2	2	2	2	1
588	Random	1	1	1	2	1	1	1	2	1	1	1	1	1	1	1	1	1	1	1	1	1	1	1	1	1	1	1	1	1	2	2	2	1	2	2	1	1	2	2	2	2	2	1	2	2	2	2	1
589	Random	2	2	2	2	2	1	1	1	2	2	1	2	1	1	2	2	2	1	1	1	2	1	2	2	1	2	2	2	2	1	1	1	1	2	2	1	1	2	1	1	2	2	1	2	1	1	2	1
590	Random	1	3	1	2	2	1	3	3	2	1	1	2	1	2	1	1	1	3	1	3	2	1	2	1	1	2	3	2	3	1	1	1	1	1	1	1	2	2	1	2	1	1	1	1	1	1	1	1
591	Random	2	2	3	1	2	2	1	1	2	1	2	1	1	1	1	1	1	1	1	2	1	1	1	1	1	1	1	1	1	1	1	2	1	2	2	1	2	2	2	1	2	2	1	2	2	2	2	1
592	Random	2	2	2	2	2	2	2	2	2	2	2	2	2	2	2	2	2	2	2	2	2	2	2	2	2	2	2	2	2	1	2	2	1	2	2	2	1	2	1	1	2	1	1	1	2	1	2	1
593	Random	2	2	2	1	2	2	1	1	2	1	1	3	1	1	1	1	2	3	1	1	2	1	2	2	1	1	1	2	2	1	1	2	2	1	2	1	1	1	2	2	2	1	1	2	2	1	1	2
594	Random	1	1	1	1	1	1	1	1	1	1	1	1	1	1	1	2	1	1	1	1	1	1	1	1	1	2	1	1	1	2	2	2	1	1	2	2	2	2	2	2	2	2	1	2	1	2	2	1
595	Random	1	1	1	1	1	2	1	1	1	1	1	2	2	1	1	1	1	2	1	2	1	1	1	2	1	1	2	1	1	2	2	2	1	2	2	2	2	2	1	1	1	2	1	1	2	2	2	1
596	Random	1	1	2	1	1	1	1	1	1	1	1	1	1	1	1	1	2	2	1	1	1	1	2	2	1	2	1	2	1	2	2	1	1	2	2	1	2	2	2	1	2	2	1	2	2	1	2	2
597	Random	1	1	1	1	1	1	1	1	1	1	1	1	1	1	1	1	1	1	1	1	1	1	1	1	1	1	1	1	1	2	2	2	1	2	2	1	2	2	2	1	2	2	1	2	2	2	2	1
598	Random	4	3	4	3	4	4	1	2	3	3	2	4	4	2	2	3	1	3	2	4	3	3	4	4	1	4	2	3	4	1	1	2	2	2	2	1	1	2	2	1	2	2	2	1	2	1	2	1
599	Random	1	1	1	1	1	1	1	1	1	1	1	1	2	1	1	1	1	1	1	2	1	1	1	1	1	1	1	1	1	2	1	2	2	2	2	1	2	2	2	1	2	2	1	2	2	2	2	2
600	Random	1	2	1	1	2	2	1	2	2	1	1	2	1	1	1	2	2	2	1	1	1	1	2	1	1	2	2	2	1	1	1	2	2	2	2	1	2	2	1	1	2	2	2	2	2	2	2	1
601	Random	1	1	1	1	2	2	1	2	1	1	1	2	3	1	2	2	2	1	1	1	2	1	3	2	1	2	3	2	2	1	2	2	2	1	2	2	2	2	1	2	2	1	1	1	1	1	2	1
602	Random	1	1	1	1	1	1	1	1	1	1	1	1	1	1	1	1	1	1	1	1	2	1	1	1	1	1	1	1	1	2	2	2	2	2	2	1	2	2	2	2	2	2	1	2	2	2	2	1
603	Random	2	2	3	2	2	1	1	1	1	2	1	1	1	1	1	1	2	2	1	2	2	2	2	1	1	2	1	2	1	2	1	1	1	2	2	1	2	2	1	1	2	2	1	2	2	1	2	1
604	Random	2	2	1	1	2	2	1	1	2	1	1	1	1	1	1	1	1	1	1	2	2	1	1	2	1	1	1	1	1	1	2	2	1	2	1	2	2	2	2	1	1	2	1	1	1	1	2	1
605	Random	2	1	2	1	1	1	2	1	1	1	1	1	1	1	1	1	1	1	1	1	2	1	1	2	1	1	1	2	1	2	2	2	2	2	2	1	1	2	2	1	1	2	2	2	2	1	2	1
606	Random	2	2	2	2	2	1	1	1	1	1	1	1	2	1	1	1	1	2	1	1	1	1	2	1	1	1	2	1	2	1	1	2	2	1	2	1	2	2	2	1	2	2	1	1	2	1	2	2
607	Random	2	2	1	2	2	1	1	1	1	1	1	1	1	1	1	1	2	1	1	1	2	1	1	1	1	1	1	1	1	1	2	2	1	2	2	1	2	2	2	1	2	2	1	1	2	2	2	1
608	Random	2	2	1	1	2	2	1	1	1	1	1	1	2	2	1	1	3	1	1	1	1	2	3	2	1	1	2	2	1	2	1	2	1	2	2	2	2	2	2	1	2	2	1	2	2	1	2	1
609	Random	2	2	2	2	2	2	1	1	1	1	2	1	2	1	1	2	1	2	2	2	2	1	2	2	1	2	2	2	1	1	2	2	2	2	2	1	2	2	1	2	1	2	1	1	2	1	2	2
610	Random	1	1	2	2	1	2	1	1	1	1	2	2	1	1	1	2	2	1	1	2	1	1	1	1	1	2	2	2	2	1	1	2	1	2	2	2	1	1	2	1	2	2	1	2	2	1	1	1
611	Random	2	1	1	1	1	1	1	2	2	1	2	2	2	2	2	1	2	2	1	2	1	1	1	1	1	1	1	1	1	2	2	2	2	2	2	1	2	2	2	2	1	2	2	2	2	2	2	1
612	Random	2	1	2	1	2	1	1	1	1	1	1	1	1	1	1	2	2	1	1	1	2	1	2	1	1	1	1	1	1	2	1	2	1	2	2	2	2	2	1	1	2	2	2	2	2	1	2	1
613	Random	1	2	2	1	1	1	1	2	1	1	1	1	2	1	1	2	1	1	1	1	1	1	2	1	1	1	1	1	2	1	1	2	2	2	2	1	1	2	1	1	2	2	1	2	2	1	2	1
614	Random	2	2	2	1	2	1	1	2	2	2	1	1	1	1	1	1	1	1	1	1	1	1	1	1	1	2	1	1	2	2	1	2	1	2	2	1	2	2	2	1	2	2	2	2	2	2	2	1
615	Random	3	3	1	1	2	2	1	1	1	1	1	2	1	2	1	2	2	1	1	2	2	1	3	2	1	1	1	1	2	2	1	2	1	2	2	1	2	2	2	1	1	2	2	1	2	1	2	1
616	Random	2	1	2	2	1	1	1	1	1	1	1	1	1	1	1	1	2	1	1	2	2	1	1	2	1	1	2	2	2	1	1	2	1	2	2	1	1	2	2	1	2	2	1	2	2	1	2	1
617	Random	1	1	1	2	1	2	1	1	1	1	1	1	2	1	1	1	1	1	1	2	1	1	1	2	1	2	2	1	1	2	1	2	1	2	2	2	2	1	2	1	2	2	1	2	2	2	2	1
618	Random	2	2	2	1	2	1	1	3	2	2	1	2	1	1	1	1	2	1	1	2	2	1	2	2	1	1	1	1	2	1	1	2	1	1	2	1	2	2	2	2	2	1	1	2	2	1	2	1
619	Random	1	1	1	1	1	1	1	1	1	1	1	1	1	1	1	1	2	1	1	1	1	1	2	1	1	2	1	1	1	1	1	2	1	2	2	1	2	2	2	1	2	2	1	2	2	2	2	1
620	Random	2	2	2	2	1	2	1	1	1	1	2	2	1	1	1	1	1	2	2	1	3	1	1	2	1	2	2	1	1	1	1	2	2	2	2	1	2	2	2	1	1	2	1	2	2	2	1	1
621	Random	2	2	2	1	1	1	1	1	1	1	1	1	1	1	1	1	1	1	1	2	1	1	1	2	1	1	1	2	1	2	1	2	2	2	2	1	2	2	2	2	1	2	2	2	2	2	2	2
622	Random	2	2	2	3	2	2	1	4	4	4	4	1	1	1	2	4	2	3	2	3	1	1	1	2	2	4	2	3	1	1	2	2	2	1	1	1	1	2	2	2	2	2	1	1	1	1	2	1
623	Random	2	2	3	2	4	1	1	3	3	3	2	2	1	1	1	3	2	1	2	3	3	1	2	2	1	1	1	3	2	2	2	1	2	1	2	1	1	2	2	1	1	2	1	1	1	1	2	2
624	Random	1	1	2	3	2	2	1	2	1	3	1	1	1	1	1	1	3	1	3	3	1	2	1	2	1	1	2	1	3	2	1	1	2	1	2	1	2	2	2	1	2	1	2	1	2	1	2	1
625	Random	1	1	1	1	2	1	1	1	3	2	2	1	1	1	1	2	1	1	2	2	2	1	1	1	1	1	1	1	1	1	1	2	1	2	2	1	1	1	1	1	2	2	2	2	1	1	2	1
626	Random	2	4	2	2	1	2	1	1	2	1	2	2	1	2	1	2	1	1	1	2	1	1	2	2	2	2	2	2	4	1	1	2	2	1	2	1	1	2	2	2	2	2	1	1	2	1	2	1
627	Random	2	2	2	1	1	2	1	1	1	1	1	2	1	1	1	1	2	1	2	1	2	2	2	1	1	1	2	2	1	2	1	2	1	2	2	1	2	2	2	1	2	2	1	1	2	2	2	1
628	Random	2	2	2	2	2	1	1	1	1	1	1	1	1	1	1	1	1	1	1	1	1	1	1	1	1	2	1	1	1	2	2	2	1	1	2	1	2	2	2	1	1	2	2	1	2	1	1	1
629	Random	3	2	2	3	2	2	1	3	3	4	3	2	2	1	1	3	1	2	3	3	2	3	4	2	2	3	2	2	2	1	2	2	1	1	1	1	1	2	2	1	2	1	1	1	2	1	2	1
630	Random	1	2	1	1	1	2	1	1	2	2	1	1	1	1	1	1	1	1	1	1	1	1	1	1	1	2	1	2	1	1	2	2	1	2	2	1	2	2	2	2	2	2	2	2	2	2	2	1
631	Random	1	2	2	2	1	1	1	2	2	1	2	1	1	1	1	1	2	2	1	1	1	1	1	1	2	1	1	2	1	2	1	2	1	2	2	1	1	2	2	2	2	2	1	2	2	1	2	1
632	Random	1	1	1	1	1	2	2	1	2	1	1	2	1	2	1	1	2	1	1	2	1	1	1	1	1	2	2	1	1	2	2	2	1	2	2	2	1	2	1	1	2	2	1	1	2	2	2	1
633	Random	1	1	1	1	1	1	1	1	1	1	1	1	1	1	1	1	1	1	1	1	1	1	1	1	1	1	1	1	1	2	2	2	1	2	2	2	2	2	2	1	2	2	2	1	2	1	2	1
634	Random	1	2	2	1	1	1	1	2	2	2	2	1	2	1	2	1	1	1	2	1	1	2	1	1	2	1	1	1	1	1	2	2	1	2	2	2	2	2	2	1	1	2	2	2	2	1	2	1
635	Random	1	2	2	1	2	1	1	1	1	1	1	1	1	1	1	1	1	1	1	1	1	1	2	1	1	2	1	1	1	2	2	2	2	2	2	1	2	2	1	1	2	2	2	1	2	2	2	1
636	Random	1	2	1	1	1	2	1	2	2	2	1	1	1	1	2	1	2	1	1	3	1	1	1	1	2	2	1	2	1	1	1	2	1	2	2	1	2	2	2	1	2	2	2	2	2	1	2	1
637	Random	1	1	1	1	1	1	1	1	1	1	2	2	1	1	2	1	2	1	1	1	1	1	1	1	1	1	1	1	1	2	1	2	1	2	2	2	2	2	2	2	2	2	2	2	2	2	2	1
638	Random	2	2	2	1	2	1	1	2	2	2	2	1	1	1	1	1	2	1	1	2	1	1	2	2	2	3	1	1	2	1	1	2	2	1	2	1	1	2	2	2	2	1	1	2	2	1	1	1
639	Random	1	1	1	1	1	1	1	2	1	2	1	1	1	1	1	1	1	1	1	1	1	2	1	1	1	1	1	1	1	2	2	2	1	2	2	1	1	2	2	1	2	2	1	1	2	1	2	1
640	Random	2	2	2	1	2	2	1	3	2	3	3	1	1	1	1	1	1	1	1	2	1	1	1	2	1	2	1	2	1	1	1	2	1	2	2	1	2	2	2	1	2	2	2	2	2	1	2	1
641	Random	3	1	2	3	3	1	2	2	2	2	2	3	2	1	1	1	1	2	3	1	3	2	1	2	1	3	2	1	2	1	2	2	2	1	2	1	1	2	1	2	2	2	1	2	2	2	2	1
642	Random	1	1	1	1	1	1	1	1	1	1	1	1	1	1	1	1	1	1	1	1	1	1	1	1	1	2	1	1	2	1	2	2	1	2	2	1	2	2	2	1	1	2	1	2	2	2	2	1
643	Random	1	2	2	2	1	2	1	2	1	1	2	2	1	1	2	1	1	1	1	2	1	1	2	1	1	2	2	1	2	2	1	2	2	2	2	1	2	2	2	1	2	2	2	2	2	1	2	2
644	Random	1	2	3	1	1	3	3	4	3	3	2	1	1	1	2	1	2	1	2	2	1	2	1	3	2	3	1	3	3	1	1	2	2	2	2	1	1	2	2	1	2	2	1	1	2	2	2	1
645	Random	2	2	2	1	1	1	1	1	2	1	1	1	1	1	1	1	1	1	1	1	1	1	2	1	2	2	1	1	1	2	2	2	1	2	2	1	2	2	2	1	2	2	2	2	2	2	2	1
646	Random	1	1	1	1	1	1	1	1	1	1	1	2	2	1	1	1	1	1	2	1	1	2	1	1	1	1	1	1	1	1	1	1	1	2	2	1	2	2	2	1	1	1	1	2	1	2	2	1
647	Random	2	2	2	2	3	2	2	2	3	2	3	2	1	1	1	2	1	1	2	2	3	1	3	2	2	2	2	2	4	1	2	2	1	2	1	1	2	2	2	1	1	1	1	1	1	1	2	1
648	Random	1	1	1	2	1	1	1	1	1	1	1	1	1	1	1	1	1	1	1	1	1	1	1	1	1	1	1	1	1	2	2	2	1	1	2	2	2	2	2	2	1	2	1	2	2	2	2	1
649	Random	2	2	1	2	1	1	1	1	2	1	1	1	1	1	1	1	1	1	1	2	2	1	1	2	1	2	1	1	1	2	1	2	1	1	1	1	2	1	2	1	2	2	2	1	2	1	2	1
650	Random	1	1	1	1	1	1	1	1	1	1	1	1	1	1	1	1	1	1	1	1	1	1	1	1	1	1	1	1	1	2	2	2	2	2	2	1	2	2	2	1	2	1	1	2	2	2	2	1
651	Random	2	2	2	2	2	1	2	2	2	2	1	2	2	1	2	2	1	1	2	1	1	1	1	1	2	3	3	3	1	2	1	2	2	2	2	2	1	2	2	1	2	2	1	1	2	1	2	1
652	Random	2	2	2	2	2	3	2	1	1	1	2	2	2	1	1	1	1	2	1	1	2	2	3	1	1	3	2	3	3	2	2	2	1	2	2	2	2	2	2	1	1	2	1	2	2	1	2	1
653	Random	1	1	1	1	1	1	1	1	2	1	1	1	1	1	1	1	1	1	1	1	1	1	2	1	1	1	1	1	1	2	2	2	1	2	2	1	2	2	2	1	2	2	1	2	2	1	2	1
654	Random	2	2	2	2	2	2	1	2	2	2	2	3	2	1	1	1	1	1	1	1	2	2	3	2	1	2	1	2	2	1	2	2	1	2	2	1	2	2	2	2	2	2	1	2	2	1	2	1
655	Random	1	1	1	1	2	1	1	1	1	2	1	1	1	1	1	2	1	1	1	2	1	1	1	2	1	1	1	1	1	1	2	1	1	2	2	2	2	2	2	1	2	2	1	2	2	1	2	1
656	Random	2	1	1	2	1	1	1	1	1	1	1	1	1	1	1	1	1	1	1	1	1	1	1	1	1	1	2	1	1	1	1	2	1	1	2	1	2	2	2	1	2	2	1	1	2	1	2	1
657	Random	2	2	2	2	2	2	1	2	1	3	2	1	2	1	1	1	1	2	2	2	2	1	2	1	2	2	3	1	2	1	2	2	1	2	2	1	1	2	2	2	2	1	2	1	1	1	1	1
658	Random	2	2	2	2	2	1	1	1	2	1	2	2	1	1	1	1	1	1	1	2	3	1	3	2	1	2	2	2	2	1	2	2	1	2	2	1	2	2	2	1	2	1	1	1	2	1	2	1
659	Random	2	1	1	1	1	2	1	1	1	1	2	1	1	1	1	1	1	1	1	1	2	1	2	1	2	1	1	2	1	1	2	2	1	1	2	1	2	2	2	1	2	1	1	2	2	1	1	1
660	Random	1	1	2	1	1	2	2	2	2	2	1	1	1	1	1	1	1	1	1	2	1	1	2	1	1	2	1	1	1	2	2	2	1	2	2	1	2	1	2	1	2	2	1	2	2	1	2	1
661	Random	2	2	2	2	2	2	2	2	2	2	2	2	1	1	1	2	1	2	1	2	2	1	2	2	2	2	1	1	2	1	1	2	1	1	2	1	1	2	2	2	1	2	1	2	2	1	2	1
662	Random	2	1	1	1	2	1	3	1	3	2	1	3	2	1	2	2	2	1	2	2	2	1	2	2	1	3	1	2	2	1	2	1	1	1	2	1	2	2	2	1	2	2	1	2	2	1	1	1
663	Random	2	2	2	1	2	2	1	2	2	3	2	2	1	1	1	2	1	1	1	2	3	1	2	2	1	3	1	2	3	1	2	2	1	1	2	1	1	2	1	1	1	1	2	2	2	1	1	1
664	Random	1	2	1	2	2	1	1	1	1	1	1	2	3	1	3	1	1	1	1	1	1	1	2	2	1	3	3	2	1	1	1	2	1	1	2	1	2	2	1	1	2	2	2	2	2	1	2	1
665	Random	1	2	2	1	1	1	1	1	2	1	1	1	1	2	1	1	2	2	1	1	2	2	1	1	1	1	1	1	1	2	1	2	2	2	2	1	2	2	2	1	2	2	1	2	2	2	2	1
666	Random	1	1	1	1	1	1	1	1	1	1	1	1	1	1	1	1	1	1	1	1	1	1	1	1	1	1	1	1	1	2	1	2	1	2	2	2	1	1	1	1	2	2	1	2	2	1	2	2
667	Random	1	1	1	2	2	2	3	2	4	3	4	1	1	1	2	1	2	1	1	3	2	1	1	1	1	2	1	1	1	1	2	1	1	1	1	1	1	1	1	1	2	2	2	2	2	2	1	1
668	Random	2	2	2	2	2	1	1	1	1	1	1	2	1	1	1	1	2	1	1	2	2	2	2	1	1	1	1	3	2	1	1	2	2	2	2	1	1	2	2	2	2	2	1	2	1	1	2	1
669	Random	2	2	2	2	1	1	2	1	2	1	2	1	1	1	2	1	1	1	1	1	2	1	1	1	2	2	2	2	2	1	2	2	2	2	2	1	2	2	1	2	2	2	2	1	1	1	2	1
670	Random	1	1	2	1	1	2	1	1	2	1	1	1	1	1	2	1	2	1	1	1	2	1	1	1	1	1	1	2	1	2	1	2	2	2	2	2	1	1	2	1	2	2	1	1	2	2	2	1
671	Random	2	2	2	2	2	1	2	2	2	2	2	1	1	1	2	2	1	1	2	2	2	2	2	1	2	2	2	2	1	1	1	2	2	2	2	1	1	2	2	1	1	1	2	1	1	1	2	2
672	Random	1	3	2	2	2	1	2	2	1	2	2	2	1	1	2	2	2	2	3	1	2	2	2	3	2	2	1	2	2	2	2	2	1	1	1	1	2	2	1	1	1	2	2	1	2	1	1	1
673	Random	2	2	2	2	2	2	1	2	2	2	2	2	2	1	1	2	1	1	1	2	2	2	2	2	1	1	1	2	2	1	1	2	1	2	2	2	2	2	1	2	2	2	2	2	2	2	2	2
674	Random	2	3	1	2	1	1	1	2	2	2	1	2	2	1	1	1	1	1	1	2	1	1	3	2	1	3	1	1	2	1	1	2	1	2	1	2	2	2	1	1	2	2	2	2	2	1	2	1
675	Random	2	2	2	2	2	3	1	2	2	2	3	2	2	1	2	2	3	2	2	2	3	3	3	2	1	2	1	3	2	1	2	2	1	2	2	1	1	2	2	1	2	2	1	1	2	2	2	1
676	Random	2	2	1	1	1	2	1	2	1	2	3	2	1	1	1	1	2	1	2	2	2	2	2	2	1	2	1	2	3	1	1	2	1	2	2	1	1	2	2	1	2	2	1	1	2	1	2	1
677	Random	1	1	1	1	1	1	1	1	1	1	1	1	1	1	1	1	1	1	1	1	1	1	1	1	1	1	1	1	1	2	2	2	2	2	2	2	2	2	2	2	2	2	1	2	2	1	2	1
678	Random	1	1	1	1	1	1	2	1	1	1	1	3	2	1	2	2	3	1	1	1	2	1	2	1	1	2	2	2	1	2	1	2	1	2	2	2	2	2	2	1	2	2	1	2	2	2	2	2
679	Random	1	1	1	2	1	1	1	1	1	1	1	1	1	1	1	1	2	1	1	1	1	2	1	1	1	1	1	1	1	2	2	2	1	2	2	2	1	1	2	1	2	2	1	2	2	2	2	1
680	Random	1	2	2	2	1	1	1	1	2	1	1	1	1	1	1	2	1	1	1	1	1	2	1	1	1	1	1	1	1	1	1	1	1	1	2	1	1	2	2	1	1	1	2	2	2	2	1	2
681	Random	1	2	2	2	1	2	1	2	3	3	2	2	2	1	2	1	1	1	1	1	2	3	1	1	2	2	1	1	2	1	2	1	2	2	2	2	1	2	1	1	2	2	2	1	2	1	1	2
682	Random	2	2	1	1	1	1	1	1	1	1	1	2	2	1	1	1	2	1	2	1	1	2	2	2	1	1	1	2	1	2	2	2	1	2	2	2	2	2	1	1	2	2	1	2	2	2	2	2
683	Random	2	3	2	3	2	3	2	1	3	3	2	2	3	2	2	2	2	2	3	3	3	4	2	3	1	3	2	3	3	2	2	2	2	2	2	2	2	2	2	2	2	2	2	2	2	2	2	2
684	Random	1	2	2	1	1	2	1	1	1	1	1	2	1	1	2	1	1	2	1	1	1	2	2	2	2	2	2	2	1	1	1	1	1	1	1	1	1	2	2	1	1	2	1	1	2	1	1	1
685	Random	1	2	1	1	2	1	1	1	2	1	2	1	1	1	1	1	1	1	1	2	1	1	2	1	1	1	1	1	1	1	1	2	2	1	1	1	1	2	2	1	2	2	1	2	1	1	2	1
686	Random	1	1	1	1	1	1	1	1	1	1	1	1	1	1	1	1	1	2	1	1	1	1	1	1	1	1	1	1	1	2	1	2	1	1	2	1	2	2	2	1	1	2	2	2	2	1	2	1
687	Random	2	1	2	1	1	1	1	1	1	1	1	1	1	1	1	1	1	1	1	2	1	1	1	1	1	2	2	1	1	2	2	2	1	2	1	1	2	2	2	1	2	2	1	2	2	1	2	1
688	Random	2	2	1	2	2	1	2	2	2	1	2	1	3	1	2	3	1	1	2	1	3	2	1	1	3	2	1	2	3	1	1	1	2	2	2	2	1	2	2	2	2	2	1	1	2	1	2	1
689	Random	2	2	1	1	3	1	1	1	1	1	1	2	1	1	1	1	1	1	1	1	2	1	1	1	1	1	1	1	1	1	1	2	2	2	2	2	2	2	1	1	1	1	1	1	1	1	2	1
690	Random	1	1	1	1	1	1	1	2	1	2	1	1	1	1	1	1	1	1	1	2	1	2	1	1	1	1	1	1	1	1	2	2	1	2	2	1	1	2	1	1	2	2	2	1	2	1	2	1
691	Random	2	1	1	1	2	1	1	1	1	1	1	1	1	1	1	1	1	1	1	1	1	1	1	1	1	2	1	2	1	2	1	2	2	2	2	2	2	2	2	2	2	2	1	2	2	2	2	2
692	Random	1	1	1	1	1	1	1	1	1	1	1	1	1	1	1	1	1	1	1	1	1	1	2	1	1	1	1	1	1	1	1	2	1	2	2	1	2	2	2	1	2	2	1	2	1	1	2	1
693	Random	2	1	2	2	1	1	1	1	1	1	2	2	2	2	2	2	2	2	2	1	2	3	3	2	2	2	3	3	2	2	2	2	2	2	2	2	2	2	1	2	1	2	1	2	2	1	2	2
694	Random	1	1	1	1	1	1	1	2	1	1	1	1	1	1	1	1	2	1	3	1	1	1	1	1	1	1	1	1	1	2	2	2	1	2	2	2	2	2	1	1	2	2	1	2	2	2	2	1
695	Random	2	3	2	2	2	1	1	2	3	2	2	3	1	2	2	2	4	1	1	1	2	2	4	2	3	3	1	4	2	1	1	1	2	1	1	1	1	2	1	2	2	2	1	2	2	2	1	2
696	Random	2	2	3	2	3	2	2	3	2	2	3	3	3	2	2	2	2	2	3	3	2	2	2	2	2	2	3	2	2	1	2	2	2	2	2	1	2	2	1	2	2	1	2	2	2	2	2	1
697	Random	3	3	3	2	2	2	1	2	3	2	2	3	1	1	2	2	2	2	1	3	3	2	2	2	1	3	2	2	3	1	2	2	2	1	1	1	1	1	2	2	2	1	1	1	1	1	1	1
698	Random	1	1	1	2	1	1	1	1	1	1	1	1	1	1	1	1	1	1	1	1	1	1	1	1	1	2	1	1	1	1	1	1	1	1	1	2	1	1	2	2	2	2	1	1	2	1	2	1
699	Random	3	1	2	1	1	1	2	1	2	2	2	2	2	2	3	3	2	2	2	3	2	2	2	1	2	2	3	1	2	2	2	1	2	2	2	2	2	2	2	1	1	2	2	2	2	2	2	2
700	Random	1	1	1	2	2	1	1	2	1	2	1	1	1	1	1	1	1	1	1	1	2	1	1	1	1	2	1	1	2	2	1	2	1	1	2	1	2	2	1	2	2	2	1	1	2	1	1	1
701	Random	2	2	2	3	2	1	1	2	1	2	1	2	1	1	2	2	2	2	2	1	1	1	2	2	1	2	1	2	1	2	1	2	2	2	1	2	2	1	2	1	2	2	1	2	2	2	2	1
702	Random	2	3	3	3	2	2	1	3	2	1	2	3	1	2	3	3	2	2	3	2	3	3	4	2	2	3	3	2	2	1	1	2	1	1	1	1	1	2	2	2	2	1	1	1	1	1	2	1
703	Random	1	2	1	1	1	3	1	1	3	3	1	1	1	1	1	1	2	1	1	1	2	1	1	1	1	3	1	1	1	2	2	2	2	2	2	2	2	2	2	2	2	2	2	2	2	2	2	2
704	Random	1	1	1	2	3	2	1	2	2	2	1	1	1	1	2	2	2	1	1	2	2	1	2	1	2	2	1	1	1	2	1	2	1	2	2	1	1	2	2	1	2	1	1	2	2	1	2	1
705	Random	2	1	1	1	1	1	1	2	1	2	2	1	2	1	1	1	1	1	1	1	1	1	2	2	1	1	1	1	1	2	2	2	1	2	2	2	2	2	2	1	2	2	1	2	2	2	2	2
706	Random	1	1	1	2	2	1	1	2	1	1	1	1	1	1	1	1	1	2	1	3	1	1	2	2	1	3	2	2	1	2	1	1	1	2	1	1	1	2	2	2	1	2	1	1	2	1	1	1
707	Random	2	2	1	1	1	1	1	1	2	1	1	2	1	1	1	1	1	2	1	1	1	1	2	2	1	1	1	2	1	2	2	2	1	2	2	1	2	2	1	1	2	2	2	2	2	2	2	2
708	Random	1	2	1	1	1	1	1	2	1	1	1	1	1	1	2	1	1	1	1	2	1	1	1	1	1	2	1	1	2	2	1	2	1	2	2	1	2	2	1	1	2	2	1	1	2	2	2	1
709	Random	1	1	1	2	1	1	1	1	1	1	1	1	1	1	1	1	2	1	1	1	1	1	1	1	1	1	1	2	1	2	1	2	1	2	2	1	2	2	2	1	2	2	1	2	2	2	2	1
710	Random	2	3	1	2	2	1	1	2	1	1	1	1	1	1	1	1	2	1	3	2	1	1	2	2	1	1	2	2	2	2	1	2	2	2	1	2	1	2	2	1	1	1	1	1	1	2	1	1
711	Random	1	1	1	4	1	1	1	1	1	1	1	2	3	1	2	3	2	3	1	1	1	1	1	1	1	3	1	1	1	2	1	1	1	2	2	1	2	2	2	1	2	1	1	1	2	1	2	1
712	Random	1	1	1	1	1	1	1	1	1	1	1	1	2	1	1	1	1	1	1	1	1	1	1	1	1	1	1	1	1	2	2	2	1	2	2	1	2	2	2	1	2	2	1	2	2	2	2	1
713	Random	2	2	1	2	2	1	1	2	2	1	1	1	1	1	1	2	1	1	1	1	2	1	1	1	1	1	1	2	1	2	2	2	2	2	1	1	2	2	2	2	2	2	1	1	2	2	1	2
714	Random	2	2	2	1	1	2	1	1	1	1	2	1	1	1	1	1	1	2	1	1	2	1	1	2	1	2	1	1	1	2	2	2	2	2	2	1	2	2	2	2	2	2	2	2	2	1	2	1
715	Random	1	1	1	1	1	1	1	1	1	2	1	1	1	1	1	1	1	1	1	1	1	1	1	1	1	1	1	1	1	2	2	2	2	2	2	1	2	1	2	2	2	2	1	2	2	2	2	1
716	Random	1	1	1	1	1	1	1	2	1	2	1	2	1	1	2	1	2	2	1	2	1	2	2	2	1	1	1	1	1	1	2	2	1	2	2	1	2	2	2	1	2	2	2	2	2	1	2	1
717	Random	2	2	2	1	2	1	1	1	1	1	1	2	1	2	2	1	1	1	1	1	1	1	2	1	1	2	1	1	1	1	1	2	1	1	1	1	2	2	2	1	1	1	1	2	2	1	1	1
718	Random	2	2	1	1	2	1	1	1	2	2	2	1	1	1	1	1	1	1	1	2	2	2	1	2	1	2	1	2	1	1	1	2	1	1	2	1	1	2	2	2	2	2	1	2	2	1	2	1
719	Random	2	2	2	2	2	2	1	1	1	1	1	1	1	1	1	2	2	2	2	1	2	2	2	2	1	1	2	2	1	1	2	2	1	2	2	1	2	2	2	1	1	2	1	2	2	2	2	1
720	Random	2	2	2	2	2	2	1	2	2	2	1	2	1	1	1	1	1	1	1	1	3	1	2	1	2	3	1	1	2	1	1	2	2	2	2	1	1	2	1	1	1	2	1	1	1	1	2	1
721	Random	3	2	2	2	2	1	1	1	1	1	1	1	1	1	1	1	1	1	1	1	2	1	1	1	1	2	1	1	2	1	2	2	2	2	2	1	2	1	2	1	2	1	1	1	1	1	2	1
722	Random	2	2	2	2	1	2	1	2	1	2	1	2	2	1	2	2	1	2	2	2	2	2	2	2	1	2	1	2	1	1	2	2	1	2	2	2	2	2	2	1	2	1	2	2	2	1	2	1
723	Random	2	2	3	2	2	2	1	1	1	1	3	2	2	2	1	2	1	2	3	2	2	1	2	2	2	3	2	2	2	1	2	1	1	1	1	1	2	2	2	1	1	1	1	1	1	1	1	1
724	Random	2	1	1	1	1	1	1	1	2	1	1	1	1	1	1	1	1	1	1	1	1	1	1	1	1	1	1	1	2	1	2	2	2	2	2	1	2	2	2	2	2	2	2	1	2	2	2	1
725	Random	2	1	3	2	2	2	1	2	2	1	3	4	1	1	1	1	1	2	3	3	2	1	1	2	1	2	1	2	1	1	1	1	1	1	1	1	1	2	2	2	2	1	1	2	1	1	1	2
726	Random	2	2	2	2	2	1	1	2	2	1	2	1	1	1	1	1	1	2	1	3	1	1	2	1	1	2	1	1	2	1	2	2	2	2	2	1	2	1	2	2	2	1	1	2	2	1	2	1
727	Random	2	2	2	2	1	1	1	1	1	1	1	3	4	1	1	1	1	1	1	1	1	1	3	2	1	2	1	1	2	1	2	2	1	2	2	2	2	2	2	2	2	2	1	2	2	2	2	2
728	Random	1	1	2	2	1	1	1	2	2	2	2	2	1	1	2	2	1	1	1	2	1	1	2	1	1	2	1	2	4	2	2	2	1	2	2	1	2	2	2	1	2	2	1	1	2	2	2	1
729	Random	1	3	2	2	2	2	1	2	2	2	1	1	1	1	1	1	1	1	1	2	2	2	2	2	1	2	2	2	1	1	1	2	1	1	2	1	1	2	1	2	2	2	1	2	1	1	2	1
730	Random	2	1	2	2	2	1	1	2	3	1	3	2	1	2	2	2	1	1	1	1	1	1	2	1	1	1	2	1	1	1	2	2	1	1	1	1	1	2	2	2	2	1	1	1	1	2	2	1
731	Random	2	1	2	2	2	2	1	2	1	3	2	1	1	1	1	1	2	1	1	3	2	1	3	2	2	3	2	1	1	1	2	2	1	2	2	1	2	2	2	1	2	1	1	2	2	1	2	1
732	Random	1	1	1	2	2	1	1	1	1	1	1	1	1	1	1	2	1	1	1	1	1	1	1	1	1	1	1	1	3	2	2	2	2	2	2	2	2	2	1	1	2	2	1	2	2	2	2	1
733	Random	1	2	1	2	2	1	1	1	2	1	2	1	2	1	1	1	2	1	1	1	2	1	2	2	1	1	2	2	1	2	2	2	1	1	2	1	2	2	2	2	1	2	1	2	2	1	2	1
734	Random	2	2	2	2	2	1	1	2	1	2	1	2	2	1	1	2	1	1	1	1	2	1	2	2	1	2	2	2	1	1	1	2	2	1	2	1	2	2	1	1	2	2	1	2	2	1	2	1
735	Random	3	2	3	2	2	2	2	3	3	3	3	3	2	1	2	3	2	2	2	2	2	3	2	2	2	3	2	1	1	1	1	2	1	2	2	1	1	1	2	1	2	2	2	1	2	1	2	1
736	Random	1	2	1	1	1	1	1	1	1	1	1	1	1	1	1	1	1	1	1	1	1	1	1	1	1	2	1	2	1	1	2	2	1	2	2	1	2	2	2	1	2	1	2	1	2	1	2	2
737	Random	4	3	3	2	4	1	3	3	2	2	1	1	1	2	1	2	2	1	1	1	4	1	2	1	1	1	2	2	2	1	1	2	1	2	2	1	1	2	2	1	1	2	1	1	1	1	2	2
738	Random	3	2	2	2	1	2	2	1	2	1	2	3	1	1	1	2	1	1	1	2	2	1	2	2	1	2	1	2	2	2	1	2	1	1	2	1	2	2	2	1	1	2	1	2	2	1	2	2
739	Random	2	2	1	2	2	1	1	2	2	1	2	1	3	1	1	2	3	2	2	3	1	2	2	2	1	3	1	3	3	1	2	2	1	2	2	1	2	1	1	2	2	1	1	2	1	1	2	1
740	Random	1	1	2	2	2	2	1	2	2	2	2	3	3	1	2	1	1	2	2	1	3	1	2	1	2	2	2	1	1	1	1	1	1	1	1	1	1	2	1	1	2	1	2	1	1	1	1	1
741	Random	2	2	2	2	2	1	1	1	1	1	2	1	1	2	1	1	1	2	1	2	1	1	1	1	1	1	2	1	2	2	2	2	2	2	2	1	2	1	2	2	2	2	1	1	2	1	2	1
742	Random	1	1	1	1	1	1	1	1	1	1	1	1	1	1	1	1	2	1	1	1	1	1	1	2	1	1	1	1	1	2	1	2	1	2	2	1	2	2	2	1	2	2	1	1	2	2	2	1
743	Random	1	3	2	2	2	2	1	2	2	2	2	3	2	1	2	2	2	2	2	2	2	2	3	1	2	2	1	2	2	1	2	2	2	1	2	1	1	1	2	2	2	2	1	2	2	1	2	1
744	Random	2	2	2	3	3	1	1	1	2	2	1	1	1	2	1	2	1	1	1	4	2	2	1	4	1	2	1	3	1	1	2	2	1	1	1	1	1	2	2	1	2	2	1	2	1	2	2	1
745	Random	1	1	1	1	2	1	1	1	1	1	1	1	1	1	1	1	1	1	1	1	1	1	1	1	1	1	1	1	1	2	1	2	1	2	2	1	2	2	2	1	1	2	2	2	2	2	2	1
746	Random	2	2	1	2	4	2	2	2	2	1	3	1	3	3	3	2	1	2	1	2	4	1	2	2	1	2	4	2	1	1	1	1	1	1	1	1	2	2	2	1	1	1	1	2	1	1	1	1
747	Random	2	2	2	2	2	2	1	1	1	1	1	1	1	1	1	2	2	1	1	2	3	2	2	1	2	1	2	1	2	2	1	2	1	1	2	1	2	2	2	1	2	2	1	1	1	1	2	1
748	Random	1	1	1	1	1	1	2	1	2	1	2	2	2	1	2	1	1	1	1	3	2	1	1	1	1	2	1	1	1	1	2	1	1	2	2	1	2	2	2	1	1	1	1	1	1	1	1	1
749	Random	1	1	2	1	1	2	1	1	1	1	2	1	1	1	1	2	2	2	2	2	2	1	2	1	1	1	1	1	2	1	2	2	1	1	1	1	2	2	2	1	1	2	1	1	2	2	2	2
750	Random	2	2	2	2	1	1	1	2	2	2	1	2	2	1	1	2	1	1	1	2	2	1	3	1	1	1	1	1	1	2	2	1	1	2	2	1	1	2	2	1	2	2	1	2	2	1	2	1
751	Random	2	1	1	1	1	2	2	2	1	1	1	1	1	1	1	1	1	1	2	1	1	1	2	2	1	2	2	2	2	1	1	2	1	2	2	1	2	2	2	1	2	2	1	1	2	1	2	1
752	Random	2	2	1	3	2	1	1	1	1	1	1	2	1	2	2	2	1	2	1	1	1	1	2	1	1	2	1	1	1	1	1	2	1	2	1	2	1	2	1	1	2	1	1	1	2	1	2	1
753	Random	1	1	2	1	1	1	2	1	1	1	1	2	2	1	1	2	1	1	1	1	1	1	2	1	1	1	2	1	1	2	2	2	2	2	2	2	2	2	2	2	2	2	1	2	2	2	2	1
754	Random	2	3	2	2	2	2	1	2	2	2	2	1	2	1	1	2	1	3	1	4	3	2	3	3	1	3	2	2	3	1	1	2	1	1	2	1	2	1	2	1	2	1	2	2	2	1	2	1
755	Random	1	2	1	2	1	1	1	1	1	1	1	1	1	1	1	1	2	1	1	1	1	1	1	1	1	1	1	1	2	2	1	1	1	2	2	1	1	1	2	2	2	2	1	2	2	1	2	1
756	Random	1	1	1	1	1	1	1	1	1	1	1	1	1	1	1	1	1	1	1	1	1	1	2	2	1	1	1	1	1	2	1	2	2	2	2	2	2	2	2	2	2	2	1	1	1	1	2	1
757	Random	2	2	2	1	1	1	1	2	2	1	1	2	1	1	1	1	1	1	3	1	1	2	2	2	1	3	1	2	1	1	2	2	2	2	2	1	2	2	2	1	1	2	2	1	2	1	2	2
758	Random	2	2	2	2	2	1	1	1	2	2	1	1	2	1	1	1	1	2	1	2	1	2	1	2	1	2	2	1	1	1	1	1	1	1	2	1	2	2	2	1	2	1	1	2	1	1	1	1
759	Random	2	2	2	3	2	2	1	2	2	2	1	2	1	1	1	1	2	2	2	2	2	1	2	1	1	2	2	1	2	1	1	2	2	2	2	1	1	2	2	2	2	2	2	1	2	1	2	1
760	Random	2	2	2	2	2	1	1	2	2	1	1	2	1	1	1	1	1	1	1	1	2	1	1	1	1	2	1	1	1	1	1	1	1	1	2	1	2	2	2	1	2	2	1	2	2	2	2	1
761	Random	2	1	2	2	2	2	1	1	1	1	1	1	1	1	1	1	1	1	1	1	1	2	1	1	1	1	1	2	1	2	2	2	2	2	2	1	2	2	2	1	2	2	1	1	2	2	2	2
762	Random	1	1	1	2	2	2	1	1	2	2	1	1	1	1	1	1	1	1	1	1	2	1	1	2	1	1	1	2	1	1	1	2	1	2	2	1	2	2	2	1	2	2	1	2	2	1	2	1
763	Random	1	1	1	1	1	1	1	1	1	1	1	1	1	1	1	1	2	1	1	1	1	1	1	1	1	1	1	1	1	2	1	2	2	2	2	1	1	2	1	1	1	2	2	1	2	1	2	1
764	Random	3	2	4	4	3	2	1	4	4	2	3	4	3	1	3	2	1	3	3	3	3	1	2	3	2	4	3	3	2	1	2	2	1	1	1	1	1	2	1	1	1	2	1	1	1	1	1	2
765	Random	1	2	1	1	1	1	1	1	1	1	1	1	1	1	1	1	1	1	1	1	2	1	1	1	1	2	1	1	1	2	1	2	1	2	2	1	2	2	2	1	2	2	1	2	2	2	2	1
766	Random	1	1	1	1	1	1	1	1	1	1	1	1	2	1	1	1	1	1	2	1	1	1	1	1	1	1	1	1	2	2	2	2	1	2	1	2	2	2	2	1	2	2	2	1	2	2	2	1
767	Random	2	2	3	2	3	3	1	3	3	2	4	1	1	1	1	1	2	2	1	3	2	1	1	2	2	3	1	1	1	1	1	2	1	2	1	1	1	2	2	1	1	2	1	1	2	1	2	1
768	Random	1	1	1	1	2	1	1	2	2	1	1	1	2	1	1	1	1	1	1	2	1	1	1	1	1	1	1	1	2	1	2	2	1	2	2	1	1	2	2	1	2	2	2	1	2	1	2	1
769	Random	2	1	2	2	1	2	2	2	4	2	1	1	1	1	2	1	1	1	1	1	1	2	1	2	3	2	2	2	2	1	2	2	2	2	2	2	1	2	1	1	2	1	1	1	2	1	2	1
770	Random	3	2	2	2	2	1	2	2	2	1	2	3	2	1	1	1	2	3	3	1	1	1	2	2	1	2	3	1	2	2	1	2	2	1	2	2	1	2	2	1	2	2	1	2	1	1	2	1
771	Random	1	1	1	1	1	1	1	1	2	1	1	1	1	1	1	1	1	1	1	1	2	1	1	1	1	1	1	1	1	2	1	2	1	1	2	1	2	2	1	1	1	1	1	2	2	2	2	1
772	Random	2	2	1	2	2	1	1	2	3	1	2	1	1	1	1	1	1	1	1	2	2	1	2	1	1	2	1	2	2	1	1	2	1	2	2	1	2	2	2	1	2	2	2	1	2	2	2	1
773	Random	2	2	2	1	2	2	1	2	1	2	1	1	1	1	1	1	1	1	1	1	2	1	1	1	1	2	1	1	1	1	2	2	1	2	2	1	2	2	2	1	2	2	2	1	2	1	2	1
774	Random	2	2	2	2	2	2	1	2	2	2	2	2	2	1	2	2	1	2	1	2	2	2	2	2	2	2	2	2	2	1	2	2	2	2	2	1	1	1	2	1	2	2	2	2	2	1	2	1
775	Random	2	2	1	3	3	2	1	2	2	3	2	3	1	2	1	2	3	1	3	2	3	2	3	2	1	1	2	2	4	1	1	2	1	1	1	1	1	1	1	2	2	1	1	1	2	1	2	1
776	Random	2	2	2	2	2	2	2	2	2	2	3	1	1	1	1	2	2	1	1	2	2	1	2	2	1	2	1	1	1	1	1	2	1	2	2	1	1	2	2	1	2	2	1	1	1	1	2	1
777	Random	1	1	1	2	2	2	1	2	1	1	2	1	1	1	1	1	1	1	1	1	2	1	1	1	1	1	1	2	2	1	2	2	1	1	2	1	1	2	2	2	2	1	1	2	2	2	2	2
778	Random	1	2	2	2	2	3	1	1	1	1	1	1	1	1	1	1	1	1	1	1	1	1	1	1	1	2	2	1	1	1	1	2	1	2	2	1	2	2	2	1	2	2	1	1	1	1	1	1
779	Random	2	2	1	1	1	2	1	2	2	2	2	1	1	1	1	1	3	1	1	2	1	1	1	1	1	3	1	3	3	1	1	2	1	2	1	1	2	2	1	1	2	2	1	2	2	1	2	1
780	Random	1	2	2	2	1	1	1	1	1	1	1	1	1	1	1	1	1	1	1	2	1	1	1	2	1	1	1	1	1	2	1	2	1	2	1	1	2	2	2	1	2	2	2	2	2	1	2	1
781	Random	2	2	2	3	3	2	1	1	3	2	1	1	2	1	1	2	1	2	1	3	2	1	2	3	2	3	2	2	3	1	2	1	2	1	2	1	1	2	2	1	2	2	1	1	1	1	2	1
782	Random	1	1	2	2	1	1	1	1	1	1	1	1	1	1	1	1	1	1	1	1	1	1	1	1	1	2	1	1	1	1	1	2	2	2	2	1	2	1	2	2	1	1	1	2	2	1	2	2
783	Random	2	2	2	3	3	1	1	2	1	2	3	3	3	1	1	3	3	2	3	2	2	1	2	2	1	1	2	2	2	1	1	1	1	1	1	1	2	2	2	2	1	1	1	2	1	1	2	1
784	Random	1	1	1	1	1	1	1	1	2	2	1	2	1	1	1	1	1	1	1	2	1	1	1	1	1	2	1	1	2	1	1	2	1	2	2	1	2	2	2	1	2	2	1	2	2	1	2	1
785	Random	2	2	1	2	1	1	1	2	3	3	2	1	2	1	1	1	1	1	1	1	1	1	2	2	1	2	2	1	2	1	1	1	1	2	1	2	1	2	2	1	2	2	1	2	2	1	2	2
786	Random	1	1	2	1	2	2	2	1	1	1	3	2	1	1	2	1	2	1	2	1	2	1	2	1	1	1	1	1	1	2	2	2	1	2	2	2	2	2	2	1	1	2	2	2	1	2	2	1
787	Random	1	2	2	2	2	2	1	2	1	2	1	1	1	2	2	2	2	1	1	2	2	2	2	1	1	1	1	2	1	1	1	1	1	1	1	2	2	2	1	1	1	1	2	2	1	1	1	2
788	Random	1	1	1	1	1	1	2	1	2	1	1	1	2	1	1	1	2	3	1	1	1	1	2	1	1	1	1	2	1	1	1	2	1	2	2	1	2	2	2	2	2	1	1	1	2	1	2	1
789	Random	3	2	1	2	2	1	1	3	2	1	3	3	2	1	2	3	1	2	1	1	2	2	2	3	1	2	3	2	2	1	2	1	1	1	1	2	1	2	1	2	1	1	1	1	1	1	1	1
790	Random	1	2	2	2	2	1	1	2	2	1	1	1	1	1	1	2	1	1	1	2	2	1	2	1	2	3	1	1	2	1	2	2	1	1	2	1	2	2	2	1	2	1	1	2	2	1	1	2
791	Random	2	2	2	2	2	2	1	1	1	1	1	3	1	1	1	1	2	1	1	1	1	1	3	1	1	1	1	1	2	2	1	1	2	2	2	2	2	2	2	2	2	2	2	1	2	1	2	1
792	Random	2	2	2	2	1	2	1	2	3	2	2	1	2	1	1	2	1	1	1	1	1	1	1	2	1	2	1	2	1	2	1	2	1	2	2	2	2	2	2	1	2	1	1	2	2	1	2	1
793	Random	1	1	2	1	1	2	1	1	1	1	1	1	1	1	1	2	1	1	1	1	1	1	1	1	1	1	1	1	1	2	1	2	1	2	1	2	1	2	2	1	2	1	1	2	1	2	2	1
794	Random	1	1	2	2	2	2	2	2	2	1	2	1	1	1	1	1	1	2	1	1	2	1	1	1	1	2	1	1	1	2	2	2	1	2	2	1	2	2	2	1	1	2	1	2	2	1	2	1
795	Random	2	2	2	1	1	1	2	1	1	1	1	1	1	1	2	1	1	2	2	1	1	2	1	1	1	1	1	1	1	1	2	2	1	2	2	1	2	2	2	1	2	2	1	1	1	2	2	1
796	Random	2	2	2	1	2	1	1	3	3	2	2	2	2	1	1	1	1	2	1	2	2	1	2	2	1	2	1	2	1	1	2	2	2	2	2	1	1	1	2	1	2	2	1	2	2	1	2	1
797	Random	3	3	3	2	2	1	1	3	4	3	3	1	3	1	2	2	1	1	1	2	2	3	2	2	1	4	3	2	2	1	1	2	1	1	2	1	1	2	2	1	2	2	2	2	1	1	2	1
798	Random	2	2	2	2	2	1	1	2	1	1	2	2	2	2	1	1	1	2	1	1	2	2	1	2	1	2	1	2	1	1	1	2	1	2	2	1	1	1	1	1	1	1	1	1	2	1	2	1
799	Random	2	2	1	3	1	1	1	1	2	2	2	2	1	1	1	3	3	1	2	3	1	1	2	1	1	1	3	2	2	2	1	2	1	2	2	2	2	2	2	2	2	1	1	1	1	1	1	1
800	Random	2	1	2	2	2	1	1	2	3	1	2	3	1	1	2	2	3	1	2	1	2	1	4	2	1	1	2	2	1	1	1	1	1	1	1	1	1	2	2	1	2	2	1	2	2	1	2	1
801	Random	3	4	4	4	3	3	1	3	2	3	3	3	3	1	3	3	2	2	2	3	3	2	3	3	2	3	2	3	2	1	2	1	1	1	2	1	1	2	2	2	2	1	2	1	2	1	1	1
802	Random	1	1	1	1	1	1	1	2	2	1	1	1	1	1	2	2	2	2	1	2	1	1	1	1	1	2	1	1	2	2	2	2	1	2	1	1	2	2	2	1	2	2	1	2	1	1	2	1
803	Random	1	2	2	3	2	2	1	2	3	3	2	1	1	1	1	2	2	2	2	2	2	3	2	2	1	2	1	2	3	1	2	2	1	1	1	1	1	2	2	2	2	2	1	1	1	1	2	1
804	Random	2	2	1	1	2	2	1	1	1	2	2	2	2	1	1	2	1	1	2	2	3	1	2	2	1	1	2	1	2	1	2	2	2	1	1	1	2	2	1	1	1	2	1	1	2	1	2	1
805	Random	1	2	1	1	1	1	1	1	1	1	1	1	1	2	1	1	1	1	1	2	1	1	1	2	1	2	2	1	1	2	2	1	1	2	2	2	2	2	2	1	2	2	1	1	2	1	2	1
806	Random	3	1	1	3	3	1	1	2	3	1	4	1	1	3	1	3	1	1	1	2	2	1	1	1	2	1	3	1	2	1	1	2	1	2	2	1	2	2	2	1	1	1	2	1	1	1	1	1
807	Random	2	1	1	1	1	2	1	1	1	2	1	1	1	1	1	1	2	1	1	2	1	1	1	1	1	1	1	1	1	2	2	2	1	2	2	1	2	2	2	1	2	2	2	1	2	2	2	1
808	Random	2	2	2	2	2	3	1	1	2	2	2	2	1	2	1	1	1	1	1	2	2	1	2	1	1	2	1	1	2	1	1	2	1	2	2	1	1	2	2	1	2	2	1	2	2	1	1	1
809	Random	1	1	1	2	1	1	1	1	2	1	1	2	1	1	1	2	1	1	1	1	1	1	1	1	1	1	1	1	1	2	1	2	1	2	2	2	2	2	2	1	2	2	2	2	2	2	2	2
810	Random	3	3	2	3	2	1	1	1	2	2	2	2	1	1	1	1	2	2	3	3	2	2	1	2	1	3	2	1	3	1	2	1	2	2	1	1	2	2	1	1	2	2	1	1	2	2	1	1
811	Random	1	2	1	2	2	2	1	2	2	1	2	2	1	1	1	3	1	2	1	1	2	1	2	1	1	2	1	1	1	1	1	2	2	1	2	1	1	2	2	1	2	2	2	1	2	1	1	1
812	Random	3	3	3	4	4	3	1	2	2	1	2	1	1	1	1	3	2	1	1	2	4	2	1	2	1	3	1	2	2	1	1	2	1	1	2	2	1	2	1	2	2	1	1	2	2	1	2	1
813	Random	1	2	1	2	1	1	2	2	2	2	1	1	2	1	1	1	1	2	1	1	1	1	1	1	1	1	1	1	1	1	1	1	1	1	1	1	1	2	1	2	2	1	1	2	1	1	1	2
814	Random	2	1	1	1	2	1	2	1	2	2	2	1	1	1	1	1	1	1	1	1	2	2	1	1	1	1	3	1	2	1	1	2	1	2	2	1	2	2	2	2	1	1	1	1	2	1	1	1
815	Random	1	2	2	2	1	1	1	1	1	1	1	2	1	1	1	1	2	1	1	1	1	1	2	2	1	1	1	2	1	1	2	2	1	1	2	1	2	2	1	1	2	2	1	1	2	1	2	1
816	Random	2	2	2	2	2	2	1	1	1	1	1	4	1	1	1	1	1	1	1	1	2	2	4	3	1	2	3	2	1	2	1	2	1	1	2	2	1	2	1	1	1	1	2	2	1	1	1	1
817	Random	2	2	2	2	2	2	1	1	1	1	2	1	1	1	1	1	1	2	1	3	2	2	3	2	1	2	1	3	2	2	1	2	1	2	2	2	1	1	2	1	1	1	1	2	2	1	2	1
818	Random	3	2	2	2	2	2	1	1	3	2	2	2	1	1	1	2	1	2	1	2	2	1	3	1	3	3	1	2	2	1	1	2	1	2	1	1	1	2	1	1	1	2	1	1	2	1	2	1
819	Random	1	1	2	2	2	1	1	2	2	2	2	2	1	1	2	2	2	1	1	1	1	1	1	1	1	2	1	2	1	2	1	2	1	2	2	1	2	1	1	1	2	2	1	2	1	2	2	1
820	Random	2	3	2	3	2	2	1	2	1	1	2	2	2	1	1	3	3	2	3	3	2	2	3	2	1	2	2	3	2	1	1	2	1	1	2	2	1	2	2	1	1	2	1	1	2	1	2	1
821	Random	1	1	1	1	1	1	1	1	1	1	1	1	1	1	1	1	1	1	1	1	1	1	1	1	1	1	1	1	1	2	2	2	1	2	2	2	2	2	1	1	2	2	1	2	2	2	2	2
822	Random	1	2	2	1	1	1	1	2	3	1	3	1	1	1	2	1	1	1	1	2	1	1	1	1	1	2	1	1	1	1	1	2	2	2	2	1	1	1	2	1	2	2	1	1	2	2	2	1
823	Random	2	2	2	1	1	1	1	1	1	1	1	1	1	1	1	1	1	1	1	1	1	1	1	1	1	1	1	1	1	2	2	2	2	2	2	2	2	2	2	1	2	2	1	2	2	2	2	2
824	Random	1	2	2	1	1	1	1	2	2	1	1	1	1	1	1	1	1	1	1	1	1	1	1	1	1	1	1	1	1	2	2	2	1	2	2	1	2	2	2	1	2	2	1	1	2	1	2	1
825	Random	2	3	1	2	1	1	2	1	2	2	2	2	2	1	1	2	3	1	1	3	2	1	1	2	1	1	1	1	1	1	1	1	2	2	2	1	1	2	2	1	2	2	1	2	1	1	2	1
826	Random	2	1	2	2	2	2	1	1	1	1	2	1	1	1	1	2	1	1	1	1	2	1	1	1	1	2	1	1	1	1	2	2	1	2	1	1	2	2	2	1	1	2	2	2	2	1	2	1
827	Random	1	1	1	1	1	1	1	1	1	1	1	1	1	1	1	1	1	1	1	1	1	1	1	1	1	1	1	2	1	2	1	2	1	2	2	2	2	2	2	1	2	2	1	2	2	2	2	1
828	Random	1	2	2	1	2	2	1	2	2	2	1	2	1	2	1	1	1	1	2	2	1	1	1	2	1	2	1	2	2	1	2	2	1	2	2	1	2	1	1	1	2	2	1	2	2	1	2	1
829	Random	2	3	2	4	4	1	1	2	3	2	4	3	1	3	2	3	2	4	3	1	3	3	2	1	4	4	4	2	3	1	2	2	1	1	1	1	1	2	1	2	1	1	1	1	1	1	2	1
830	Random	2	2	2	2	2	2	1	3	2	1	1	2	1	1	2	1	1	1	1	2	1	1	2	1	1	2	1	1	2	1	2	1	1	1	1	1	2	2	2	1	1	2	1	1	2	1	1	1
831	Random	2	2	2	2	3	2	1	1	2	2	2	2	2	1	1	1	2	2	2	2	3	1	2	1	1	1	2	2	1	1	1	1	1	1	1	1	1	2	1	1	1	1	1	1	1	1	2	1
832	Random	1	1	1	1	2	1	1	1	1	1	2	1	1	1	1	1	2	1	1	1	1	2	1	1	1	2	1	1	2	1	2	2	2	2	2	1	2	2	2	1	2	2	2	1	2	2	2	1
833	Random	2	2	2	2	2	2	1	1	1	1	2	1	1	1	1	1	2	1	1	2	2	1	2	2	1	3	1	2	2	1	1	2	1	2	2	1	2	2	1	2	2	1	1	2	1	1	1	2
834	Random	1	2	1	1	1	1	1	1	2	2	1	1	2	1	1	1	1	1	1	1	1	1	1	2	1	2	1	2	1	2	2	2	1	2	2	1	1	2	2	1	2	1	1	2	2	1	1	1
835	Random	1	2	2	2	2	2	2	1	1	1	2	2	1	2	1	2	1	1	2	1	2	2	1	2	1	2	1	2	1	1	2	2	2	1	2	1	1	2	2	1	2	2	1	1	2	1	1	1
836	Random	2	2	2	1	1	1	3	1	2	1	1	2	2	2	1	2	2	1	1	2	1	1	2	2	1	2	1	2	2	1	2	1	1	2	2	2	1	2	1	1	1	1	1	2	1	1	2	1
837	Random	1	1	1	1	1	1	1	2	1	2	1	1	2	1	1	1	1	1	3	1	1	2	2	2	1	1	2	1	1	2	1	2	1	2	2	1	1	2	2	1	1	2	1	2	2	2	2	1
838	Random	2	2	1	1	2	3	2	1	1	1	1	1	3	2	2	2	1	1	3	1	1	2	2	3	1	2	3	2	1	2	1	2	1	2	2	2	1	2	2	2	2	2	1	2	1	1	2	1
839	Random	2	2	3	2	2	2	4	1	3	2	2	1	2	2	2	2	1	2	4	3	2	3	1	2	1	2	1	2	2	2	2	2	2	1	1	2	2	2	1	2	2	2	2	2	2	2	1	2
840	Random	2	3	2	3	2	1	2	2	1	1	2	2	1	2	1	2	1	2	2	2	2	1	2	2	1	2	1	1	1	1	1	2	1	2	2	1	2	2	2	1	2	1	2	1	2	1	1	1
841	Random	1	1	2	2	2	2	1	1	1	2	2	2	1	3	2	1	2	1	3	2	1	2	2	1	2	2	1	1	1	1	1	2	1	2	2	1	1	2	1	1	2	2	1	2	1	1	2	1
842	Random	2	1	2	1	1	1	1	1	2	1	3	2	2	1	2	1	1	2	1	1	1	2	3	1	1	1	2	2	2	1	1	2	1	2	2	1	1	2	2	1	1	2	1	2	1	1	2	1
843	Random	1	1	1	1	2	1	1	2	1	1	1	1	2	1	1	1	1	1	1	1	1	1	1	2	1	2	2	1	1	1	2	2	2	2	2	1	2	2	2	1	2	2	1	1	2	1	2	1
844	Random	2	2	1	2	1	1	1	2	2	2	2	2	1	1	1	1	1	1	2	2	2	2	3	2	1	3	1	2	2	1	2	1	2	1	2	1	2	2	2	2	2	2	2	1	2	1	1	1
845	Random	2	2	2	2	2	2	1	3	4	3	3	1	1	1	2	2	1	2	1	2	2	2	1	2	1	3	1	1	2	1	1	1	1	1	2	1	1	1	2	1	2	1	1	1	1	1	1	1
846	Random	1	2	1	3	1	2	3	1	3	2	4	4	2	1	2	2	4	2	1	1	2	1	3	1	2	1	1	3	3	1	1	2	2	2	1	1	1	2	2	1	2	2	1	1	2	1	1	1
847	Random	3	3	3	3	3	3	2	2	3	3	3	3	3	3	3	3	1	3	3	3	3	3	3	3	2	3	1	3	1	1	1	1	1	1	1	1	2	2	1	1	1	1	1	2	1	2	1	1
848	Random	1	1	2	2	2	1	1	1	2	2	2	1	1	1	2	1	1	1	1	1	2	1	1	2	1	2	2	2	2	1	2	2	1	2	2	1	2	2	1	1	1	2	1	1	2	2	2	1
849	Random	2	1	1	1	2	1	1	3	3	1	3	2	1	1	1	1	2	1	1	2	1	1	1	1	3	2	1	1	2	1	2	2	1	2	2	1	2	2	2	1	2	2	2	2	2	1	2	1
850	Random	3	2	2	3	2	2	2	2	3	3	3	2	1	2	2	2	3	2	2	2	2	2	2	1	1	2	3	1	2	1	2	1	1	1	2	1	1	2	2	1	2	1	1	2	2	1	1	1
851	Random	2	3	3	3	4	3	1	3	4	3	3	3	2	1	1	2	3	1	1	4	3	2	3	2	1	3	1	3	2	1	1	1	2	2	2	1	1	1	2	2	2	2	1	2	1	1	2	1
852	Random	1	2	1	4	2	2	1	2	1	2	2	1	1	2	2	2	2	1	1	1	2	1	2	2	1	1	2	2	1	2	1	2	2	2	1	1	1	2	2	2	1	2	1	2	2	1	2	2
853	Random	2	2	1	1	2	1	1	2	2	1	2	2	1	3	1	1	1	1	2	1	1	2	2	2	1	2	1	2	1	1	1	2	1	1	2	1	1	2	2	1	2	1	1	1	1	1	2	1
854	Random	2	2	2	2	2	1	1	3	2	1	3	1	1	1	1	2	2	2	1	1	3	1	2	3	1	2	2	3	1	1	2	2	2	1	2	1	1	2	2	2	2	2	1	1	1	1	2	1
855	Random	1	1	1	1	1	1	2	2	2	1	1	1	2	1	2	2	1	2	1	1	1	1	1	2	1	2	2	1	1	2	2	2	1	2	2	1	1	2	2	1	2	2	1	1	2	1	2	1
856	Random	2	2	2	2	2	1	1	2	2	2	3	2	1	1	1	2	2	1	1	2	2	2	2	2	1	2	2	2	3	1	1	2	1	1	1	1	1	2	2	1	2	2	1	1	2	1	1	1
857	Random	2	3	3	2	2	2	2	2	2	2	2	3	1	1	1	2	2	1	2	4	3	2	3	2	2	2	1	2	4	1	1	2	2	2	2	1	1	2	2	1	2	1	1	1	1	1	2	2
858	Random	1	1	1	2	1	1	1	1	1	1	1	1	1	1	1	1	1	1	2	2	1	1	1	2	1	1	1	1	1	2	2	2	1	2	2	1	2	2	2	1	2	2	2	2	2	2	2	1
859	Random	1	2	2	2	2	1	1	1	1	1	1	3	2	1	2	1	2	2	2	2	1	2	2	3	1	2	1	1	1	1	1	1	1	1	1	2	2	2	2	1	1	2	2	1	2	2	1	1
860	Random	2	2	2	2	2	2	2	1	3	2	3	1	1	1	1	1	1	2	2	2	1	1	1	1	2	2	2	2	2	1	2	2	1	2	2	1	1	2	2	2	2	2	1	1	2	1	2	1
861	Random	2	2	2	1	3	2	1	2	2	1	2	2	3	1	1	1	1	3	2	1	4	3	1	1	1	2	3	1	4	1	1	2	1	2	2	2	1	2	1	1	2	1	1	2	1	2	1	1
862	Random	1	1	1	1	3	1	1	1	1	1	1	2	2	2	2	1	1	1	1	1	1	1	1	1	1	1	1	1	1	1	1	2	1	1	2	2	1	2	1	1	2	2	1	1	2	1	2	2
863	Random	2	2	1	1	1	1	1	1	1	1	1	1	1	1	1	1	1	1	1	1	1	1	1	1	1	1	1	1	1	2	2	2	1	2	2	1	2	1	1	1	2	2	2	1	2	2	2	1
864	Random	1	3	3	2	1	3	1	1	1	1	3	2	1	1	1	2	1	2	1	1	1	1	2	1	1	3	1	3	2	2	2	2	2	2	2	1	2	2	2	1	2	2	1	2	2	2	2	1
865	Random	1	1	2	2	1	1	1	1	2	2	2	2	1	1	1	2	2	1	1	2	1	1	1	1	1	2	1	2	1	1	1	2	1	2	2	1	1	2	1	1	2	1	2	2	1	1	1	1
866	Random	4	3	2	3	4	3	1	2	2	1	2	3	4	1	3	2	1	3	3	1	3	4	3	3	3	4	1	3	4	1	1	1	2	2	2	1	1	2	2	1	2	2	1	2	2	1	1	1
867	Random	1	1	1	1	2	1	1	2	2	1	1	2	1	1	1	1	1	1	1	2	1	1	2	1	1	1	1	1	1	2	2	2	1	2	2	1	2	2	2	2	2	2	1	2	1	2	2	1
868	Random	1	1	1	2	1	2	1	2	2	2	1	1	1	1	2	1	2	2	1	1	2	1	1	1	2	2	1	2	1	2	1	2	2	2	2	2	2	2	2	2	2	2	2	2	2	2	2	2
869	Random	1	1	2	1	1	1	1	1	2	1	1	1	1	1	1	1	1	1	1	2	1	1	2	2	1	2	1	2	1	1	2	2	1	1	2	1	2	2	2	2	2	2	1	1	2	2	2	2
870	Random	2	3	2	2	3	1	1	2	2	2	1	1	1	1	1	1	1	3	1	1	3	2	2	2	1	2	2	2	2	1	2	1	2	1	2	1	2	1	2	1	2	1	1	1	2	1	1	1
871	Random	2	2	2	1	2	1	1	1	1	2	2	3	1	1	1	2	1	1	2	2	1	1	2	1	1	2	1	1	2	1	2	1	2	1	2	1	2	2	2	1	2	2	1	2	1	1	2	2
872	Random	1	1	1	1	1	1	1	1	1	1	1	1	1	1	1	1	1	1	1	1	1	1	1	1	1	1	1	1	1	2	2	2	1	1	2	2	2	2	2	1	2	2	1	1	1	2	2	2
873	Random	1	1	1	1	1	1	1	1	1	1	1	1	1	1	1	1	1	1	1	1	1	1	1	1	1	1	1	1	1	2	2	2	1	2	2	1	2	2	1	2	2	2	1	2	2	2	2	1
874	Random	1	1	2	1	1	2	1	1	2	2	1	2	1	1	2	2	2	1	1	1	1	1	1	1	1	1	1	1	1	1	2	2	2	2	2	1	2	1	2	2	2	2	1	1	1	2	2	1
875	Random	2	2	2	2	2	2	1	2	3	2	2	1	3	1	1	1	2	1	1	2	2	2	1	2	3	2	1	2	4	1	1	1	1	1	2	1	1	1	2	2	1	2	1	1	2	1	2	1
876	Random	2	2	2	2	1	1	2	1	1	1	1	2	3	1	1	2	2	2	1	2	1	1	2	2	1	2	2	1	2	1	1	1	1	1	1	1	1	2	2	1	1	2	1	2	1	1	1	1
877	Random	1	1	2	1	1	1	1	1	1	1	1	1	1	1	1	1	1	1	1	1	1	1	1	1	1	2	1	1	2	2	2	2	1	2	2	1	1	2	2	1	2	2	1	2	2	2	2	2
878	Random	1	1	2	2	2	1	2	2	2	2	2	1	1	2	1	1	2	1	1	1	1	1	2	1	2	2	1	1	1	1	2	2	1	2	2	1	2	2	2	2	1	2	2	1	2	2	2	1
879	Random	1	1	1	2	2	1	1	2	1	1	2	1	1	1	1	1	1	2	1	2	2	1	1	2	1	1	1	2	1	2	1	2	1	2	2	2	2	2	2	1	2	2	1	1	2	1	1	1
880	Random	1	2	1	2	1	1	3	1	1	1	1	1	1	1	1	2	2	2	2	1	1	1	1	1	1	2	1	1	1	1	2	2	1	1	2	2	1	2	2	1	2	2	1	2	2	1	1	1
881	Random	2	2	2	2	2	2	1	2	3	3	2	1	1	1	1	2	2	1	1	2	1	2	1	2	1	2	1	2	2	1	2	1	1	2	2	1	1	2	2	1	2	2	1	2	2	1	1	1
882	Random	2	2	3	2	2	3	2	3	2	4	3	2	2	1	1	2	1	2	1	3	3	2	2	3	2	4	1	3	2	1	1	2	1	2	2	1	1	2	2	2	1	1	1	1	2	1	2	1
883	Random	1	1	1	1	2	1	1	1	1	1	1	1	1	1	1	1	1	1	1	1	1	1	1	1	1	1	1	1	1	2	2	2	2	2	2	2	2	2	2	1	2	2	2	1	2	2	2	1
884	Random	1	2	2	3	2	1	1	1	1	1	1	2	1	1	1	1	2	1	1	2	2	2	2	1	1	1	2	1	1	2	2	2	1	1	2	1	1	2	1	1	2	2	1	2	2	2	2	1
885	Random	3	2	1	3	3	2	2	2	2	1	3	2	1	1	1	2	2	3	1	2	3	1	3	1	2	1	1	1	1	1	1	1	1	1	1	2	2	1	2	1	1	1	1	1	1	1	1	1
886	Random	2	2	1	2	1	1	1	1	3	1	1	1	1	1	1	1	1	2	1	1	1	1	1	1	2	1	2	2	1	1	2	2	1	1	2	1	1	2	2	1	1	2	2	2	2	1	2	1
887	Random	3	2	1	2	2	1	1	2	4	2	2	2	2	1	2	1	2	1	1	2	2	1	1	2	1	2	1	1	3	1	1	2	1	2	2	1	1	2	1	2	2	2	1	1	2	1	2	1
888	Random	2	2	3	2	3	1	1	2	2	1	2	3	1	1	1	1	2	1	2	2	2	1	3	1	1	3	2	2	2	2	1	2	2	2	2	2	2	1	2	1	2	2	1	2	2	1	2	1
889	Random	1	1	1	1	1	1	1	1	1	1	2	1	1	1	1	1	1	1	1	1	1	1	1	1	1	1	1	1	1	2	2	2	1	2	2	1	2	2	2	1	2	1	1	2	2	2	1	1
890	Random	1	1	1	1	1	1	1	1	1	1	1	2	1	1	1	1	2	2	1	1	1	1	2	1	1	1	1	1	1	2	2	2	1	2	2	1	2	2	2	1	1	2	2	1	2	1	2	1
891	Random	2	2	2	2	2	1	1	1	2	2	2	1	1	1	1	1	1	2	1	2	1	1	1	1	1	2	2	2	2	1	2	2	2	2	2	1	2	2	2	1	2	2	1	2	2	2	2	1
892	Random	1	1	1	1	1	1	1	1	1	1	1	1	1	1	1	1	1	1	1	1	1	1	1	1	2	2	1	1	1	1	2	2	1	1	2	1	2	2	2	1	2	2	1	1	2	1	2	1
893	Random	2	3	3	2	2	3	1	1	1	1	2	3	2	1	1	2	1	2	2	1	1	2	1	2	1	2	2	3	2	1	1	1	1	1	1	1	2	2	2	1	1	1	1	1	2	1	2	1
894	Random	2	2	2	1	1	1	1	2	1	1	1	1	2	1	1	2	1	2	3	1	3	1	2	2	1	2	1	1	2	2	2	2	2	2	2	2	2	2	2	1	2	2	1	1	2	2	2	1
895	Random	2	1	1	2	2	1	1	1	2	2	3	1	1	1	1	1	2	1	1	2	2	1	2	2	1	2	1	2	3	1	2	2	2	2	2	1	1	2	1	2	2	1	1	1	2	1	2	1
896	Random	1	1	1	1	1	1	2	1	1	1	1	1	1	1	2	1	3	2	2	1	2	1	1	1	1	1	2	1	1	1	2	1	1	1	2	1	1	2	2	1	2	1	1	2	2	1	1	2
897	Random	1	2	1	1	1	1	1	1	2	1	1	1	1	1	1	1	1	1	1	1	1	1	1	1	1	2	1	1	2	1	2	2	1	2	2	1	2	2	1	1	2	2	2	2	2	1	2	1
898	Random	2	1	2	2	2	1	1	2	2	2	2	1	1	1	1	1	2	2	1	2	1	1	1	1	1	1	1	1	1	1	2	2	1	1	2	1	1	2	2	2	2	2	2	1	2	1	2	1
899	Random	1	1	2	1	2	1	1	1	1	1	1	1	1	1	1	1	1	1	1	1	1	1	1	1	1	2	1	1	2	2	2	2	1	2	2	2	2	2	2	1	2	2	2	1	2	1	2	1
900	Random	2	2	2	2	2	2	1	2	2	2	2	2	1	1	2	2	2	2	1	2	2	1	2	2	2	2	1	2	1	1	1	2	2	2	2	1	2	2	2	1	1	2	1	1	2	2	2	1
901	Random	3	2	3	2	2	1	1	2	3	3	2	1	1	1	2	2	2	3	1	2	3	2	3	1	1	2	2	1	1	1	1	1	1	1	2	1	1	2	2	1	2	2	1	1	1	1	2	1
902	Random	2	2	1	2	2	3	1	2	3	1	1	1	3	1	3	3	1	2	2	1	2	2	3	2	1	3	2	3	1	1	1	2	1	1	2	1	1	2	2	2	2	1	1	1	1	1	1	1
903	Random	2	2	2	3	2	3	2	3	3	2	3	3	1	2	3	2	1	2	1	1	3	3	2	2	1	2	1	3	4	1	1	2	1	1	2	1	2	2	2	2	2	1	1	1	1	1	2	2
904	Random	2	3	2	2	3	2	1	2	1	1	1	3	1	1	1	3	1	2	2	2	3	2	2	3	1	3	1	2	1	2	1	2	1	1	1	1	2	2	1	1	2	2	2	1	2	1	2	1
905	Random	2	2	1	2	2	1	1	1	2	1	1	3	2	1	1	3	1	2	1	1	1	1	2	2	1	2	2	2	2	2	2	2	1	1	1	2	1	2	1	2	2	2	1	1	2	1	2	1
906	Random	2	2	1	2	2	1	2	1	2	2	2	1	1	2	3	2	3	1	2	1	1	1	2	2	1	2	1	2	1	1	2	1	1	2	2	1	1	2	2	1	2	2	1	1	2	1	2	1
907	Random	1	1	1	1	1	1	2	1	1	1	1	1	1	1	1	1	2	1	1	1	1	1	2	2	1	1	2	2	1	2	1	2	1	2	1	2	2	2	2	2	2	1	1	2	1	2	2	1
908	Random	1	2	1	3	2	1	1	1	1	1	3	1	2	1	1	1	2	1	1	2	2	1	1	2	1	1	2	1	1	1	2	2	1	2	2	2	2	2	2	1	2	2	1	2	2	1	2	2
909	Random	1	1	1	1	2	1	1	2	2	1	1	1	1	1	1	1	1	1	2	1	1	1	1	1	1	1	1	1	1	1	1	2	2	1	2	1	1	2	2	2	2	2	1	1	1	1	2	1
910	Random	2	2	1	1	2	1	1	1	2	1	2	1	1	1	1	2	1	1	1	2	2	1	2	2	2	2	1	2	1	2	1	2	1	2	2	1	2	2	1	1	2	1	1	1	2	1	2	1
911	Random	2	3	3	2	2	3	2	2	3	4	2	3	2	3	1	2	2	1	2	2	2	2	2	2	2	3	2	1	1	1	1	2	1	1	1	1	2	2	2	1	1	2	1	1	2	1	2	1
912	Random	2	2	2	2	2	1	1	2	2	1	1	1	1	1	1	1	1	1	1	1	1	2	2	1	1	1	2	2	2	2	1	2	1	2	1	2	2	1	2	1	2	2	1	2	2	1	2	1
913	Random	1	1	1	1	1	1	1	1	2	2	1	2	1	2	1	1	1	1	1	1	1	1	2	1	1	1	1	1	1	1	1	1	2	1	1	1	2	1	2	2	1	2	1	2	2	1	2	1
914	Random	1	1	1	2	1	1	1	2	1	1	1	1	1	1	1	2	2	1	1	1	1	1	2	2	1	1	1	3	1	2	2	2	1	2	1	2	2	2	1	1	2	2	2	2	2	1	2	2
915	Random	2	2	2	2	2	2	1	1	1	1	3	1	2	1	2	2	2	1	2	2	1	1	1	2	1	2	3	3	3	2	1	2	2	2	2	1	1	2	2	2	2	2	1	1	2	1	2	2
916	Random	1	2	1	3	1	1	1	1	1	1	1	2	2	1	3	1	2	2	2	4	1	1	2	1	1	2	2	2	1	2	2	2	1	2	1	2	2	2	2	1	1	2	1	2	2	2	2	1
917	Fixed	2	2	2	1	2	3	1	1	1	1	1	1	1	1	1	1	1	1	1	2	2	1	1	1	2	2	1	1	2	1	1	2	2	2	2	2	2	2	2	1	2	2	1	2	1	1	2	1
918	Fixed	3	2	1	1	2	1	2	2	3	2	3	1	1	1	1	1	1	2	1	3	2	2	1	3	2	3	1	1	1	1	1	1	2	1	2	1	1	2	2	2	2	1	1	1	1	1	2	1
919	Fixed	2	3	3	2	2	2	1	2	2	2	1	2	1	1	1	2	3	1	1	3	2	1	2	2	1	3	1	3	2	1	2	1	2	2	2	1	2	2	2	1	2	2	1	2	2	1	2	1
920	Fixed	2	2	2	2	2	1	2	1	1	1	2	1	2	3	3	3	2	2	2	1	1	1	1	2	1	1	1	1	1	2	1	1	1	1	2	1	2	2	2	1	2	2	1	2	2	2	1	2
921	Fixed	1	1	2	2	2	1	1	1	2	1	1	1	1	1	1	1	1	1	2	1	1	1	1	2	1	1	1	2	1	1	2	1	1	1	2	2	2	2	2	1	2	2	2	2	2	1	1	1
922	Fixed	2	2	2	2	3	3	1	2	2	2	2	3	3	1	1	2	2	2	2	2	3	2	2	3	2	2	3	3	3	1	1	1	2	1	1	1	1	2	1	1	2	1	1	2	1	1	1	2
923	Fixed	3	3	2	2	2	2	1	1	1	1	2	2	2	1	1	1	1	2	2	1	2	2	2	2	1	2	1	2	1	2	2	2	1	2	2	1	1	2	2	1	2	2	1	2	2	1	2	1
924	Fixed	1	1	1	2	2	1	1	1	1	1	1	1	1	1	1	1	2	1	1	1	1	1	1	1	1	1	1	2	1	2	1	2	1	2	2	2	2	2	1	1	2	2	1	1	2	1	2	1
925	Fixed	1	1	1	2	1	1	1	1	2	2	1	2	1	1	1	1	2	1	1	1	2	1	3	1	1	2	1	1	1	2	2	2	2	2	2	1	1	1	2	2	2	2	1	1	2	1	2	1
926	Fixed	1	1	2	1	2	2	2	2	2	2	1	2	2	1	1	1	2	2	1	1	1	2	2	2	1	2	1	2	2	1	1	2	2	2	2	1	1	2	2	2	2	2	1	2	1	1	2	2
927	Fixed	1	1	1	1	1	1	1	1	2	2	1	1	1	1	1	1	1	1	1	2	1	1	1	1	1	1	1	1	2	2	2	2	1	2	2	2	2	2	2	1	2	2	1	2	2	2	2	1
928	Fixed	3	3	2	3	2	2	1	2	3	3	3	2	1	1	2	1	1	3	1	3	3	1	2	3	1	2	1	2	2	1	1	2	1	2	2	1	1	2	2	1	2	2	1	1	2	2	2	1
929	Fixed	2	2	1	2	3	1	2	1	2	1	1	1	1	1	1	1	1	2	1	1	2	1	1	2	1	2	1	1	1	1	1	1	1	2	2	2	1	2	1	1	2	1	2	2	1	1	2	2
930	Fixed	2	2	1	2	1	1	1	2	2	1	1	1	1	1	1	1	1	2	1	1	1	1	2	3	2	2	2	1	1	1	2	2	1	1	2	1	2	2	2	2	2	1	2	2	2	1	1	1
931	Fixed	3	3	2	1	2	3	1	2	3	4	3	3	2	1	2	3	1	2	2	3	2	3	1	3	2	3	2	3	2	1	1	2	1	1	2	1	1	2	1	1	2	2	1	1	2	1	2	1
932	Fixed	1	2	1	1	2	1	1	2	2	1	2	1	1	1	1	1	1	1	1	1	2	1	1	2	1	1	1	1	1
933	Fixed	1	2	1	1	1	2	1	1	1	1	1	1	2	1	1	1	1	1	1	1	1	1	1	1	1	1	2	1	1	2	1	1	1	1	1	2	2	2	2	1	2	2	1	2	1	1	2	1
934	Fixed	1	1	1	2	2	1	1	2	2	2	2	2	1	1	1	1	2	1	1	2	2	1	2	1	1	1	1	1	2	2	1	2	2	2	1	2	2	2	2	1	2	2	1	2	1	1	2	2
[truncated: 299 more columns]
